# Supplementary material for: Identification and characterization of microRNAs from in vitro-grown pear shoots infected with Apple stem grooving virus in response to high temperature using small RNA sequencing
Source: BMC Genomics. 2015 Nov 16;16:945. doi: 10.1186/s12864-015-2126-8 (PMC4647338; doi:10.1186/s12864-015-2126-8)
Supplement: Additional file 6: — Detailed information about the loci, the corresponding precursor sequences and structures, and the alignments of all reads for each hairpin of the 32 potentially novel miRNAs and 109 candidate miRNAs. (TXT 762 kb) [file 12864_2015_2126_MOESM6_ESM.txt]

"Additional File 6: Detailed information about the loci, the corresponding precursor sequences and structures, and the alignments of all reads for each hairpin of the 32 potentially novel miRNAs and 109 candidate miRNAs"
novel160
T24-m0194 scaffold27.0:729747:729852:- 106(nt) -46.40(kcal/mol)
ATCAGTTTGAACGGGATATTGGTCCGGTTCAATAAGAAAACAGTGCTCTAAAAGTGCTTGAGCTCTGCTTTTTGATTGAGCCGTGCCAATATCACGTGCCACTGTT T24-m0194 35
..((((....(((.((((((((..(((((((((.(((((.(((.((((...........)))).))).))))).)))))))))..)))))))).)))...))))..
*************GGATATTGGTCCGGTTCAATA************************************************************************ T24-m0194-5p 7
***************************************************************************TTGAGCCGTGCCAATATCACG********** T24-m0194-3p 28
-------------GGATATTGGTCCGGTTCAATA------------------------------------------------------------------------ t0796579 2
---------------ATATTGGTCCGGTTCAATAAG---------------------------------------------------------------------- t1620155 1
----------------TATTGGTCCGGTTCAATAAG---------------------------------------------------------------------- t4078967 1
----------------TATTGGTCCGGTTCAATAAGA--------------------------------------------------------------------- t0624806 3
---------------------------------------------------------------------------TTGAGCCGTGCCAATATCAC----------- t0506093 3
---------------------------------------------------------------------------TTGAGCCGTGCCAATATCACG---------- t0045298 24
---------------------------------------------------------------------------TTGAGCCGTGCCAATATCACGT--------- t3000458 1
//
novel160
T37-m0213 scaffold27.0:729747:729852:- 106(nt) -46.40(kcal/mol)
ATCAGTTTGAACGGGATATTGGTCCGGTTCAATAAGAAAACAGTGCTCTAAAAGTGCTTGAGCTCTGCTTTTTGATTGAGCCGTGCCAATATCACGTGCCACTGTT T37-m0213 67
..((((....(((.((((((((..(((((((((.(((((.(((.((((...........)))).))).))))).)))))))))..)))))))).)))...))))..
*************GGATATTGGTCCGGTTCAATA************************************************************************ T37-m0213-5p 7
***************************************************************************TTGAGCCGTGCCAATATCACG********** T37-m0213-3p 58
----------------TATTGGTCCGGTTCAATAAGA--------------------------------------------------------------------- t0129789 7
---------------------------TTCAATAAGAAAACAGTGCTC---------------------------------------------------------- t0454446 2
---------------------------------------------------------------------------TTGAGCCGTGCCAATATCAC----------- t0362430 3
---------------------------------------------------------------------------TTGAGCCGTGCCAATATCACG---------- t0012477 54
---------------------------------------------------------------------------TTGAGCCGTGCCAATATCACGT--------- t3400341 1
//
novel197
T24-m0241 scaffold322.0:453344:453487:+ 144(nt) -39.20(kcal/mol)
ATCCACATTTATCGGGTTTAACGGTTAGAATTGCCATCCCTAGTGTGTGTGTGTACGTATATAGGCCCTTTAACAAGAGGGATCCCCATTTTTCAAAAAGATAGGGACATTCTCTTGACCGTTAGATTTGGCTTTAATGAAATT T24-m0241 34
.....((((..((((((((((((((((((.......(((((..(((((.(((((....))))).))......)))..)))))((((.(((((.....))))).)))).....)).))))))))))))))))....)))).....
**********ATCGGGTTTAACGGTTAGAATT**************************************************************************************************************** T24-m0241-5p 7
***************************************************************************************************************CTCTTGACCGTTAGATTTGGCTT********** T24-m0241-3p 27
---------TATCGGGTTTAACGGTTAGAATT---------------------------------------------------------------------------------------------------------------- t3617504 1
---------TATCGGGTTTAACGGTTAGAATTG--------------------------------------------------------------------------------------------------------------- t4118773 1
----------ATCGGGTTTAACGGTTAGAATTGC-------------------------------------------------------------------------------------------------------------- t0347888 4
------------CGGGTTTAACGGTTAGAATTGCCA------------------------------------------------------------------------------------------------------------ t1581379 1
--------------------------------------------------------------------------------------------------------------TCTCTTGACCGTTAGATTTGGCT----------- t4177136 1
---------------------------------------------------------------------------------------------------------------CTCTTGACCGTTAGATTTGGCTT---------- t0051427 22
---------------------------------------------------------------------------------------------------------------CTCTTGACCGTTAGATTTGGCTTT--------- t0438783 4
//
novel197
T37-m0260 scaffold322.0:453344:453487:+ 144(nt) -39.20(kcal/mol)
ATCCACATTTATCGGGTTTAACGGTTAGAATTGCCATCCCTAGTGTGTGTGTGTACGTATATAGGCCCTTTAACAAGAGGGATCCCCATTTTTCAAAAAGATAGGGACATTCTCTTGACCGTTAGATTTGGCTTTAATGAAATT T37-m0260 14
.....((((..((((((((((((((((((.......(((((..(((((.(((((....))))).))......)))..)))))((((.(((((.....))))).)))).....)).))))))))))))))))....)))).....
**********ATCGGGTTTAACGGTTAGAATT**************************************************************************************************************** T37-m0260-5p 3
***************************************************************************************************************CTCTTGACCGTTAGATTTGGCTT********** T37-m0260-3p 10
----------ATCGGGTTTAACGGTTAGAAT----------------------------------------------------------------------------------------------------------------- t0558881 2
-------------GGGTTTAACGGTTAGAAT----------------------------------------------------------------------------------------------------------------- t0951623 1
------------------------------------------------------------ATAGGCCCTTTAACAAGAGGGATC------------------------------------------------------------ t1188228 1
--------------------------------------------------------------------------------------------------------------TCTCTTGACCGTTAGATTTGGCTT---------- t0281981 3
---------------------------------------------------------------------------------------------------------------CTCTTGACCGTTAGATTTGGC------------ t2927060 1
---------------------------------------------------------------------------------------------------------------CTCTTGACCGTTAGATTTGGCTT---------- t0189397 5
---------------------------------------------------------------------------------------------------------------CTCTTGACCGTTAGATTTGGCTTT--------- t3824707 1
//
novel241
T24-m0297 scaffold427.0:352617:352765:+ 149(nt) -73.30(kcal/mol)
CTGGCGGTCTCTAATTCGCTTGGTGCAGGTCGGGAACCGCTTTACCCTGCTTTGCCGTGTCTGGGCCTATGAGCTAGGTGGCTCGATGTAATCGGTCACGGGGCAAAACGGGTCCCGCCTTGCATCAACTGAATCCGAGACCGCGGTGA T24-m0297 264
...((((((((..(((((.((((((((((.(((((.(((.(((.(((.((((.(((.......)))....))))...(((((.((((...))))))))).))).))).))).))))).)))))))))).)))))..)))))))).....
********************TGGTGCAGGTCGGGAACCGCT************************************************************************************************************ T24-m0297-5p 145
************************************************************************************************************CGGGTCCCGCCTTGCATCAAC******************** T24-m0297-3p 119
--------------------TGGTGCAGGTCGGGAACCGCT------------------------------------------------------------------------------------------------------------ t0007334 104
--------------------TGGTGCAGGTCGGGAACCGCTT----------------------------------------------------------------------------------------------------------- t0024377 40
---------------------GGTGCAGGTCGGGAACCGCTT----------------------------------------------------------------------------------------------------------- t1921034 1
---------------------------------------------------------------------------------------------------------AAACGGGTCCCGCCTTGCATCAAC-------------------- t4697277 1
-----------------------------------------------------------------------------------------------------------ACGGGTCCCGCCTTGCATCAA--------------------- t0343190 4
-----------------------------------------------------------------------------------------------------------ACGGGTCCCGCCTTGCATCAAC-------------------- t1279520 1
------------------------------------------------------------------------------------------------------------CGGGTCCCGCCTTGCATCAA--------------------- t0095637 13
------------------------------------------------------------------------------------------------------------CGGGTCCCGCCTTGCATCAAC-------------------- t0007731 100
//
novel241
T24-m0334 scaffold494.0:207339:207487:+ 149(nt) -73.30(kcal/mol)
CTGGCGGTCTCTAATTCGCTTGGTGCAGGTCGGGAACCGCTTTACCCTGCTTTGCCGTGTCTGGGCCTATGAGCTAGGTGGCTCGATGTAATCGGTCACGGGGCAAAACGGGTCCCGCCTTGCATCAACTGAATCCGAGACCGCGGTGA T24-m0334 264
...((((((((..(((((.((((((((((.(((((.(((.(((.(((.((((.(((.......)))....))))...(((((.((((...))))))))).))).))).))).))))).)))))))))).)))))..)))))))).....
********************TGGTGCAGGTCGGGAACCGCT************************************************************************************************************ T24-m0334-5p 145
************************************************************************************************************CGGGTCCCGCCTTGCATCAAC******************** T24-m0334-3p 119
--------------------TGGTGCAGGTCGGGAACCGCT------------------------------------------------------------------------------------------------------------ t0007334 104
--------------------TGGTGCAGGTCGGGAACCGCTT----------------------------------------------------------------------------------------------------------- t0024377 40
---------------------GGTGCAGGTCGGGAACCGCTT----------------------------------------------------------------------------------------------------------- t1921034 1
---------------------------------------------------------------------------------------------------------AAACGGGTCCCGCCTTGCATCAAC-------------------- t4697277 1
-----------------------------------------------------------------------------------------------------------ACGGGTCCCGCCTTGCATCAA--------------------- t0343190 4
-----------------------------------------------------------------------------------------------------------ACGGGTCCCGCCTTGCATCAAC-------------------- t1279520 1
------------------------------------------------------------------------------------------------------------CGGGTCCCGCCTTGCATCAA--------------------- t0095637 13
------------------------------------------------------------------------------------------------------------CGGGTCCCGCCTTGCATCAAC-------------------- t0007731 100
//
novel262
T24-m0326 scaffold48.0:691765:691886:- 122(nt) -48.10(kcal/mol)
GGCTTTGAGGAGGTTTATGGAGTGGAAGGGTAGGAAAGAAGCAACTTCTCTTTTTGGTCTCAAATCCTAAAGATCGAATTTCTTTCCTAACCCTCCCATTCCTTCAATTTCCTAAAGTTTCT T24-m0326 19886
((((((.((((((((...(((((((.(((((((((((((((....((((((((..((........)).)))))..))))))))))))).))))).)))))))...))))))))))))))...
********************AGTGGAAGGGTAGGAAAGAAG********************************************************************************* T24-m0326-5p 18817
********************************************************************************TCTTTCCTAACCCTCCCATTCC******************** T24-m0326-3p 332
----------AGGTTTATGGAGTGGAAGGGT------------------------------------------------------------------------------------------- t0722430 2
-----------GGTTTATGGAGTGGAAGGGTA------------------------------------------------------------------------------------------ t4565041 1
-----------GGTTTATGGAGTGGAAGGGTAG----------------------------------------------------------------------------------------- t0376549 4
---------------TATGGAGTGGAAGGGTAGGA--------------------------------------------------------------------------------------- t0004586 149
---------------TATGGAGTGGAAGGGTAGGAA-------------------------------------------------------------------------------------- t0003675 176
---------------TATGGAGTGGAAGGGTAGGAAA------------------------------------------------------------------------------------- t0016209 56
---------------TATGGAGTGGAAGGGTAGGAAAG------------------------------------------------------------------------------------ t0002852 214
---------------TATGGAGTGGAAGGGTAGGAAAGA----------------------------------------------------------------------------------- t0056519 20
---------------TATGGAGTGGAAGGGTAGGAAAGAA---------------------------------------------------------------------------------- t0021377 45
----------------ATGGAGTGGAAGGGTAGGA--------------------------------------------------------------------------------------- t0666104 2
----------------ATGGAGTGGAAGGGTAGGAA-------------------------------------------------------------------------------------- t0967404 2
----------------ATGGAGTGGAAGGGTAGGAAA------------------------------------------------------------------------------------- t0137923 9
----------------ATGGAGTGGAAGGGTAGGAAAG------------------------------------------------------------------------------------ t0087818 14
----------------ATGGAGTGGAAGGGTAGGAAAGA----------------------------------------------------------------------------------- t0133710 10
----------------ATGGAGTGGAAGGGTAGGAAAGAA---------------------------------------------------------------------------------- t0032335 32
-----------------TGGAGTGGAAGGGTAGGAA-------------------------------------------------------------------------------------- t3576456 1
-----------------TGGAGTGGAAGGGTAGGAAAG------------------------------------------------------------------------------------ t0038467 28
-----------------TGGAGTGGAAGGGTAGGAAAGAAG--------------------------------------------------------------------------------- t2408509 1
-------------------GAGTGGAAGGGTAGGAAAGA----------------------------------------------------------------------------------- t0061473 19
-------------------GAGTGGAAGGGTAGGAAAGAA---------------------------------------------------------------------------------- t0001028 476
-------------------GAGTGGAAGGGTAGGAAAGAAG--------------------------------------------------------------------------------- t0016146 56
-------------------GAGTGGAAGGGTAGGAAAGAAGC-------------------------------------------------------------------------------- t1277849 1
--------------------AGTGGAAGGGTAGGAAAG------------------------------------------------------------------------------------ t1231677 2
--------------------AGTGGAAGGGTAGGAAAGA----------------------------------------------------------------------------------- t0068762 17
--------------------AGTGGAAGGGTAGGAAAGAA---------------------------------------------------------------------------------- t0005257 134
--------------------AGTGGAAGGGTAGGAAAGAAG--------------------------------------------------------------------------------- t0000023 17885
--------------------AGTGGAAGGGTAGGAAAGAAGC-------------------------------------------------------------------------------- t0025795 38
--------------------AGTGGAAGGGTAGGAAAGAAGCA------------------------------------------------------------------------------- t0020281 47
--------------------AGTGGAAGGGTAGGAAAGAAGCAA------------------------------------------------------------------------------ t0123764 10
--------------------AGTGGAAGGGTAGGAAAGAAGCAAC----------------------------------------------------------------------------- t5302160 1
---------------------GTGGAAGGGTAGGAAAGAA---------------------------------------------------------------------------------- t1260027 1
---------------------GTGGAAGGGTAGGAAAGAAG--------------------------------------------------------------------------------- t0012334 69
---------------------GTGGAAGGGTAGGAAAGAAGC-------------------------------------------------------------------------------- t0080415 15
---------------------GTGGAAGGGTAGGAAAGAAGCA------------------------------------------------------------------------------- t2502635 1
---------------------GTGGAAGGGTAGGAAAGAAGCAA------------------------------------------------------------------------------ t1020836 2
----------------------TGGAAGGGTAGGAAAGAAG--------------------------------------------------------------------------------- t0091734 13
------------------------------TAGGAAAGAAGCAACTTCTCT----------------------------------------------------------------------- t2008018 1
--------------------------------------------------------------------------------TCTTTCCTAACCCTCCCAT----------------------- t5307950 1
--------------------------------------------------------------------------------TCTTTCCTAACCCTCCCATTC--------------------- t1159609 2
--------------------------------------------------------------------------------TCTTTCCTAACCCTCCCATTCC-------------------- t0001703 315
--------------------------------------------------------------------------------TCTTTCCTAACCCTCCCATTCCT------------------- t1168464 2
---------------------------------------------------------------------------------CTTTCCTAACCCTCCCATTCCT------------------- t0444024 3
----------------------------------------------------------------------------------TTTCCTAACCCTCCCATTCC-------------------- t0575550 3
----------------------------------------------------------------------------------TTTCCTAACCCTCCCATTCCTTCA---------------- t0721899 2
----------------------------------------------------------------------------------TTTCCTAACCCTCCCATTCCTTCAA--------------- t5135737 1
-----------------------------------------------------------------------------------TTCCTAACCCTCCCATTCCTTCA---------------- t1089900 2
-----------------------------------------------------------------------------------TTCCTAACCCTCCCATTCCTTCAA--------------- t2699936 1
//
novel290
T24-m0373 scaffold58.0:972403:972504:+ 102(nt) -49.80(kcal/mol)
ACCTCTAAAAGAAGATGCACCAGAGAAGTTGAAGTTGAAGATGCACCAAAAGCTCTGATCTTCAGCTTCCACTTCTTTTGGTGCATCTTTTATTAGACCTAT T24-m0373 91
...(((((.((((((((((((((((((((.((((((((((((((.......))....)))))))))))).))))).))))))))))))))).))))).....
********************CAGAGAAGTTGAAGTTGAAGA************************************************************* T24-m0373-5p 31
************************************************************TTCAGCTTCCACTTCTTTTGGT******************** T24-m0373-3p 57
-----TAAAAGAAGATGCACCAGAGAA--------------------------------------------------------------------------- t4626331 1
---------AGAAGATGCACCAGAGAAGTTGAA--------------------------------------------------------------------- t2285091 1
-------------------CCAGAGAAGTTGAAGTTGAAG-------------------------------------------------------------- t0231551 6
--------------------CAGAGAAGTTGAAGTTGAAGA------------------------------------------------------------- t0048783 23
--------------------CAGAGAAGTTGAAGTTGAAGATGC---------------------------------------------------------- t4374832 1
---------------------AGAGAAGTTGAAGTTGAAGATGCAC-------------------------------------------------------- t4774863 1
-------------------------AAGTTGAAGTTGAAGATGCACCA------------------------------------------------------ t1754192 1
------------------------------------------------------------TTCAGCTTCCACTTCTTTTG---------------------- t3927865 1
------------------------------------------------------------TTCAGCTTCCACTTCTTTTGG--------------------- t0870984 2
------------------------------------------------------------TTCAGCTTCCACTTCTTTTGGT-------------------- t0016719 54
//
novel290
T24-m0374 scaffold58.0:986368:986469:+ 102(nt) -49.80(kcal/mol)
ACCTCTAAAAGAAGATGCACCAGAGAAGTTGAAGTTGAAGATGCACCATAAGCTCTGATCTTCAGCTTCCACTTCTTTTGGTGCATCTTTTATTAGACCTAT T24-m0374 91
...(((((.((((((((((((((((((((.((((((((((((((.......))....)))))))))))).))))).))))))))))))))).))))).....
********************CAGAGAAGTTGAAGTTGAAGA************************************************************* T24-m0374-5p 31
************************************************************TTCAGCTTCCACTTCTTTTGGT******************** T24-m0374-3p 57
-----TAAAAGAAGATGCACCAGAGAA--------------------------------------------------------------------------- t4626331 1
---------AGAAGATGCACCAGAGAAGTTGAA--------------------------------------------------------------------- t2285091 1
-------------------CCAGAGAAGTTGAAGTTGAAG-------------------------------------------------------------- t0231551 6
--------------------CAGAGAAGTTGAAGTTGAAGA------------------------------------------------------------- t0048783 23
--------------------CAGAGAAGTTGAAGTTGAAGATGC---------------------------------------------------------- t4374832 1
---------------------AGAGAAGTTGAAGTTGAAGATGCAC-------------------------------------------------------- t4774863 1
-------------------------AAGTTGAAGTTGAAGATGCACCA------------------------------------------------------ t1754192 1
------------------------------------------------------------TTCAGCTTCCACTTCTTTTG---------------------- t3927865 1
------------------------------------------------------------TTCAGCTTCCACTTCTTTTGG--------------------- t0870984 2
------------------------------------------------------------TTCAGCTTCCACTTCTTTTGGT-------------------- t0016719 54
//
novel345
T24-m0451 scaffold82.0:571491:571637:- 147(nt) -53.50(kcal/mol)
AGGTGATGCTGGGTGGATAGAGCTGCTGAGCTATGGATCCCAGAGTCCTATATGTCCTATATCTCAGATCAGATGAGATGCGATGGAAAGGATGATAGGCTTGTGGCTTGCATATCTCAGGAGCTGCATTACCTGTACGCTGCCTCT T24-m0451 974
(((((((((...........((((.(((((.((((.(..(((.((.(((((.((((((.((((.((..((....))..)).))))...))))))))))).)).)))..).)))).))))).))))))))))))).............
********************AGCTGCTGAGCTATGGATCCC********************************************************************************************************** T24-m0451-5p 13
***********************************************************************************************************TTGCATATCTCAGGAGCTGC******************** T24-m0451-3p 961
--------------------AGCTGCTGAGCTATGGATCC----------------------------------------------------------------------------------------------------------- t0521201 3
--------------------AGCTGCTGAGCTATGGATCCC---------------------------------------------------------------------------------------------------------- t0126563 10
----------------------------------------------------------------------------------------------------------CTTGCATATCTCAGGAGCTGC-------------------- t0121242 11
-----------------------------------------------------------------------------------------------------------TTGCATATCTCAGGAGCTGC-------------------- t0000430 937
-----------------------------------------------------------------------------------------------------------TTGCATATCTCAGGAGCTGCA------------------- t0258085 6
-----------------------------------------------------------------------------------------------------------TTGCATATCTCAGGAGCTGCAT------------------ t0479818 3
------------------------------------------------------------------------------------------------------------TGCATATCTCAGGAGCTGC-------------------- t0357098 4
//
novel497
T37-m0242 scaffold30.0:39482:39597:+ 116(nt) -65.77(kcal/mol)
CGGATCCTTTTCTCCTAATTTATCAAGTTCGGAGATTCGGGCTATTGAATCAGTCGTTGAATCAAATTTCAGTAGCCTGGATCCTCGAACTTGGTGGATTAGGAGGAAATTGATCC T37-m0242 23
.(((((.((((((((((((((((((((((((..((((((((((((((((..................))))))))))))))))..))))))))))))))))))))))))..)))))
************TCCTAATTTATCAAGTTCGGA*********************************************************************************** T37-m0242-5p 1
*************************************************************************************CGAACTTGGTGGATTAGGAGG********** T37-m0242-3p 22
---------------TAATTTATCAAGTTCGGAGATTC------------------------------------------------------------------------------ t1580708 1
----------------------------------------------------------------------------------CCTCGAACTTGGTGGATTAGGAGG---------- t3955173 1
-----------------------------------------------------------------------------------CTCGAACTTGGTGGATTAGGAGGA--------- t3115226 1
------------------------------------------------------------------------------------TCGAACTTGGTGGATTAGGAGGAA-------- t1631990 1
-------------------------------------------------------------------------------------CGAACTTGGTGGATTAGGAGG---------- t0051004 15
-------------------------------------------------------------------------------------CGAACTTGGTGGATTAGGAGGA--------- t3821174 1
-------------------------------------------------------------------------------------CGAACTTGGTGGATTAGGAGGAA-------- t0692557 2
-------------------------------------------------------------------------------------CGAACTTGGTGGATTAGGAGGAAA------- t2770570 1
//
novel540
T37-m0332 scaffold427.0:352617:352765:+ 149(nt) -73.30(kcal/mol)
CTGGCGGTCTCTAATTCGCTTGGTGCAGGTCGGGAACCGCTTTACCCTGCTTTGCCGTGTCTGGGCCTATGAGCTAGGTGGCTCGATGTAATCGGTCACGGGGCAAAACGGGTCCCGCCTTGCATCAACTGAATCCGAGACCGCGGTGA T37-m0332 371
...((((((((..(((((.((((((((((.(((((.(((.(((.(((.((((.(((.......)))....))))...(((((.((((...))))))))).))).))).))).))))).)))))))))).)))))..)))))))).....
********************TGGTGCAGGTCGGGAACCGCT************************************************************************************************************ T37-m0332-5p 153
************************************************************************************************************CGGGTCCCGCCTTGCATCAAC******************** T37-m0332-3p 216
--------------------TGGTGCAGGTCGGGAACC--------------------------------------------------------------------------------------------------------------- t0452945 2
--------------------TGGTGCAGGTCGGGAACCG-------------------------------------------------------------------------------------------------------------- t1558907 1
--------------------TGGTGCAGGTCGGGAACCGC------------------------------------------------------------------------------------------------------------- t0468612 2
--------------------TGGTGCAGGTCGGGAACCGCT------------------------------------------------------------------------------------------------------------ t0006487 95
--------------------TGGTGCAGGTCGGGAACCGCTT----------------------------------------------------------------------------------------------------------- t0014598 47
---------------------GGTGCAGGTCGGGAACCGCTT----------------------------------------------------------------------------------------------------------- t0145226 6
--------------------------------------------------------------GGGCCTATGAGCTAGGTGGCT------------------------------------------------------------------ t0496936 2
-----------------------------------------------------------------------------------------------------------ACGGGTCCCGCCTTGCATCAA--------------------- t0176108 5
-----------------------------------------------------------------------------------------------------------ACGGGTCCCGCCTTGCATCAAC-------------------- t0424588 2
------------------------------------------------------------------------------------------------------------CGGGTCCCGCCTTGCATCAA--------------------- t0047614 16
------------------------------------------------------------------------------------------------------------CGGGTCCCGCCTTGCATCAAC-------------------- t0002851 193
//
novel540
T37-m0370 scaffold494.0:207339:207487:+ 149(nt) -73.30(kcal/mol)
CTGGCGGTCTCTAATTCGCTTGGTGCAGGTCGGGAACCGCTTTACCCTGCTTTGCCGTGTCTGGGCCTATGAGCTAGGTGGCTCGATGTAATCGGTCACGGGGCAAAACGGGTCCCGCCTTGCATCAACTGAATCCGAGACCGCGGTGA T37-m0370 371
...((((((((..(((((.((((((((((.(((((.(((.(((.(((.((((.(((.......)))....))))...(((((.((((...))))))))).))).))).))).))))).)))))))))).)))))..)))))))).....
********************TGGTGCAGGTCGGGAACCGCT************************************************************************************************************ T37-m0370-5p 153
************************************************************************************************************CGGGTCCCGCCTTGCATCAAC******************** T37-m0370-3p 216
--------------------TGGTGCAGGTCGGGAACC--------------------------------------------------------------------------------------------------------------- t0452945 2
--------------------TGGTGCAGGTCGGGAACCG-------------------------------------------------------------------------------------------------------------- t1558907 1
--------------------TGGTGCAGGTCGGGAACCGC------------------------------------------------------------------------------------------------------------- t0468612 2
--------------------TGGTGCAGGTCGGGAACCGCT------------------------------------------------------------------------------------------------------------ t0006487 95
--------------------TGGTGCAGGTCGGGAACCGCTT----------------------------------------------------------------------------------------------------------- t0014598 47
---------------------GGTGCAGGTCGGGAACCGCTT----------------------------------------------------------------------------------------------------------- t0145226 6
--------------------------------------------------------------GGGCCTATGAGCTAGGTGGCT------------------------------------------------------------------ t0496936 2
-----------------------------------------------------------------------------------------------------------ACGGGTCCCGCCTTGCATCAA--------------------- t0176108 5
-----------------------------------------------------------------------------------------------------------ACGGGTCCCGCCTTGCATCAAC-------------------- t0424588 2
------------------------------------------------------------------------------------------------------------CGGGTCCCGCCTTGCATCAA--------------------- t0047614 16
------------------------------------------------------------------------------------------------------------CGGGTCCCGCCTTGCATCAAC-------------------- t0002851 193
//
novel558
T37-m0378 scaffold51.0:1029861:1029943:+ 83(nt) -28.60(kcal/mol)
TCGGATATTTTAACCGTTAGATCTTTGTTTGAAAATACAAAAATAAAGATCTAAAAACGGTTAAAACACCTAAAGTATCTGAT T37-m0378 28
((((((((((((((((((((((((((((((..........)))))))))))))...))))))))).........)))))))).
**********TAACCGTTAGATCTTTGTTTGAA************************************************** T37-m0378-5p 22
***************************************AAAATAAAGATCTAAAAACGGTTAAA****************** T37-m0378-3p 5
-------TTTTAACCGTTAGATCTTTGTTT----------------------------------------------------- t2948559 1
---------TTAACCGTTAGATCTTTGTT------------------------------------------------------ t1006409 1
---------TTAACCGTTAGATCTTTGTTTGAA-------------------------------------------------- t0154985 6
----------TAACCGTTAGATCTTTGTTTGAA-------------------------------------------------- t0117397 7
----------TAACCGTTAGATCTTTGTTTGAAA------------------------------------------------- t0134680 7
------------------------------------ACAAAAATAAAGATCTAAAAACGG----------------------- t3954317 1
--------------------------------------AAAAATAAAGATCTAAAAACGGTT--------------------- t0412179 3
----------------------------------------AAATAAAGATCTAAAAACGGTTAA------------------- t2226912 1
--------------------------------------------AAAGATCTAAAAACGGTTAAAACA--------------- t3967308 1
//
novel564
T37-m0389 scaffold551.0:29882:29991:- 110(nt) -46.10(kcal/mol)
CAGCACATCCGGGTCGTTGAAATTTGATCCAACGGCTCTAAATAGGGAGCCCCTTTAAAAGTTATAATAATTGTAATCGTTAGATCAAGTTTGAACGGCCCGAATGGGCT T37-m0389 26
.(((.(((.(((((((((.((((((((((.(((((((((......)))))).........((((((.....)))))).))).)))))))))).))))))))).))).)))
*************TCGTTGAAATTTGATCCAACG**************************************************************************** T37-m0389-5p 1
*******************************************************************************TTAGATCAAGTTTGAACGGCC********** T37-m0389-3p 24
---------------GTTGAAATTTGATCCAACGGCTC------------------------------------------------------------------------ t2152338 1
---------------------------------------------------------AAAGTTATAATAATTGTAATCGTT----------------------------- t2247394 1
-----------------------------------------------------------------------------CGTTAGATCAAGTTTGAACGGCC---------- t2822639 1
-------------------------------------------------------------------------------TTAGATCAAGTTTGAACGGCC---------- t0096883 9
-------------------------------------------------------------------------------TTAGATCAAGTTTGAACGGCCC--------- t0442278 2
-------------------------------------------------------------------------------TTAGATCAAGTTTGAACGGCCCG-------- t2644596 1
--------------------------------------------------------------------------------TAGATCAAGTTTGAACGGCCCGAA------ t0550108 2
---------------------------------------------------------------------------------AGATCAAGTTTGAACGGCC---------- t1192247 1
---------------------------------------------------------------------------------AGATCAAGTTTGAACGGCCCGAAT----- t0108660 8
//
novel566
T37-m0392 scaffold566.0:149932:150152:+ 221(nt) -61.00(kcal/mol)
AGGCACGTGCCTGCGCGTGGGGGTGCGTGCGGCGGTGAAAAATTATTTTAAAAATTTGGGGATGTTCGTGAGGTTGAGTAGATCACGTTGGTGTATTCATACACCCCATTTGAGCATTGTATGAGAAGTTATTTCTAAAGTTTGGTTATGTGCTTTAAACTTAACGTTTTTATAGTTATTTCGCATATAGGTGAGACGTATCCCGAGGACAAGCGTGGTCA T37-m0392 32
.(((.(((((.((..(.(.(((((((((.((.(.((((((....................((((((((((.(((((((((.(((.....))).))))))...))).)))..))))))).((((((((((((....((((((..........))))))....)))).))))))))....)))))).....).))..))))))))).).).)).)))))))).
*************CGCGTGGGGGTGCGTGCGGCGGT***************************************************************************************************************************************************************************************** T37-m0392-5p 1
********************************************************************************************************************************************************************************************AGGTGAGACGTATCCCGAGGACA********** T37-m0392-3p 30
------------GCGCGTGGGGGTGCGTGCGGCGGT----------------------------------------------------------------------------------------------------------------------------------------------------------------------------------------- t3140988 1
---------------------------------------------------------------------------------------------------------------------------------------------------------------------------------ATTTCGCATATAGGTGAGACGTAT-------------------- t2818671 1
------------------------------------------------------------------------------------------------------------------------------------------------------------------------------------------ATAGGTGAGACGTATCCCGAGGAC----------- t0288812 3
------------------------------------------------------------------------------------------------------------------------------------------------------------------------------------------ATAGGTGAGACGTATCCCGAGGACA---------- t2141976 1
--------------------------------------------------------------------------------------------------------------------------------------------------------------------------------------------AGGTGAGACGTATCCCGAGGACA---------- t0035389 21
---------------------------------------------------------------------------------------------------------------------------------------------------------------------------------------------GGTGAGACGTATCCCGAGGACA---------- t2426439 1
----------------------------------------------------------------------------------------------------------------------------------------------------------------------------------------------GTGAGACGTATCCCGAGGACA---------- t0432087 2
-----------------------------------------------------------------------------------------------------------------------------------------------------------------------------------------------TGAGACGTATCCCGAGGACA---------- t0482225 2
//
novel615
T37-m0498 scaffold88.0:196339:196591:+ 253(nt) -57.10(kcal/mol)
GTAATGCACCTGCCACATTTCAAAGATGCATGATGAGCATATTTTCCGATTATGTTGAGAAAATAATTGAAGTTTTTATGGATGATTTCAGTGTCTTTGGAGATTCCTTTGATGGTTGCTTGCATAATCTAAGTTTGATTCTAAAACGTTGTGTTGAAACTAACCTTGTTCTTAATTGGGAAAAATGTCATTTCATGGTTAAACAAGGCATAGTTTTAAGTCATATCATCTCTGAAAACGGCATTAAAGTTGA T37-m0498 123
.((((.....((((...(((((.(((((.(((((..(((((......((((((((.((((.....(((((((((.........))))))))).))))..(((...((......))...)))))))))))...((((.......))))..)))))((((((((.(((((((..(((((..((((.......))))..))))))))))))..)))))))).)))))..))))).)))))..)))).....)))).
************CCACATTTCAAAGATGCATGAT*************************************************************************************************************************************************************************************************************************** T37-m0498-5p 1
*****************************************************************************************************************************************************************************************************************************CATATCATCTCTGAAAACGGCA********** T37-m0498-3p 118
------------CCACATTTCAAAGATGCATGA---------------------------------------------------------------------------------------------------------------------------------------------------------------------------------------------------------------------------- t
--------------------------------------------------------------------------------------------------------------------------------------------------------------------------------------------CATTTCATGGTTAAACAAGGCA------------------------------------------- t
---------------------------------------------------------------------------------------------------------------------------------------------------------------------------------------------------TGGTTAAACAAGGCATAGTTTT------------------------------------ t
----------------------------------------------------------------------------------------------------------------------------------------------------------------------------------------------------------------------------TCATATCATCTCTGAAAACGG------------ t
----------------------------------------------------------------------------------------------------------------------------------------------------------------------------------------------------------------------------TCATATCATCTCTGAAAACGGC----------- t
----------------------------------------------------------------------------------------------------------------------------------------------------------------------------------------------------------------------------TCATATCATCTCTGAAAACGGCAT--------- t
-----------------------------------------------------------------------------------------------------------------------------------------------------------------------------------------------------------------------------CATATCATCTCTGAAAACGG------------ t
-----------------------------------------------------------------------------------------------------------------------------------------------------------------------------------------------------------------------------CATATCATCTCTGAAAACGGCA---------- t
-----------------------------------------------------------------------------------------------------------------------------------------------------------------------------------------------------------------------------CATATCATCTCTGAAAACGGCAT--------- t
-------------------------------------------------------------------------------------------------------------------------------------------------------------------------------------------------------------------------------TATCATCTCTGAAAACGGCAT--------- t
-------------------------------------------------------------------------------------------------------------------------------------------------------------------------------------------------------------------------------TATCATCTCTGAAAACGGCATT-------- t
---------------------------------------------------------------------------------------------------------------------------------------------------------------------------------------------------------------------------------TCATCTCTGAAAACGGCATT-------- t
//
novel1
T24-m0001 scaffold1.0:124796:124905:+ 110(nt) -46.50(kcal/mol)
CACGAAATCCAGACCGTTCAATTTTAATCCAACGGCTCTAAACAGAGGGTCTCCAAAAAGGTTATAATAATTGTAACCGTTGGATTAAAATTGAACGGCCCGAATTTCGT T24-m0001 2692
.(((((((.(.(.((((((((((((((((((((((((((......))))))........(((((((.....))))))))))))))))))))))))))).).).)))))))
*************CCGTTCAATTTTAATCCAACG**************************************************************************** T24-m0001-5p 11
*******************************************************************************TTGGATTAAAATTGAACGGCC********** T24-m0001-3p 2622
---------------GTTCAATTTTAATCCAACGGCTCT----------------------------------------------------------------------- t0853795 2
----------------TTCAATTTTAATCCAACGGCT------------------------------------------------------------------------- t0154984 9
-----------------TCAATTTTAATCCAACGGCTCTAA--------------------------------------------------------------------- t3141720 1
------------------CAATTTTAATCCAACGGCTCTAA--------------------------------------------------------------------- t0851834 2
-------------------AATTTTAATCCAACGGCTCTAAAC------------------------------------------------------------------- t0188939 7
--------------------ATTTTAATCCAACGGCTCTAAAC------------------------------------------------------------------- t0898066 2
-------------------------AATCCAACGGCTCTAAACAGAGGG------------------------------------------------------------- t0719580 2
---------------------------------------------------------------ATAATAATTGTAACCGTTGGATT------------------------ t0954109 2
---------------------------------------------------------------ATAATAATTGTAACCGTTGGATTA----------------------- t2680116 1
-----------------------------------------------------------------AATAATTGTAACCGTTGGATTAAA--------------------- t0048380 23
------------------------------------------------------------------ATAATTGTAACCGTTGGATTAA---------------------- t0864543 2
------------------------------------------------------------------ATAATTGTAACCGTTGGATTAAAA-------------------- t3988174 1
--------------------------------------------------------------------AATTGTAACCGTTGGATTAAAAT------------------- t4213421 1
--------------------------------------------------------------------AATTGTAACCGTTGGATTAAAATT------------------ t2380288 1
----------------------------------------------------------------------TTGTAACCGTTGGATTAAA--------------------- t4138815 1
--------------------------------------------------------------------------AACCGTTGGATTAAAATTGAACGG------------ t0753671 2
---------------------------------------------------------------------------ACCGTTGGATTAAAATTGAACGGC----------- t0121797 11
----------------------------------------------------------------------------CCGTTGGATTAAAATTGAACGGC----------- t0192783 7
----------------------------------------------------------------------------CCGTTGGATTAAAATTGAACGGCC---------- t0029077 35
-----------------------------------------------------------------------------CGTTGGATTAAAATTGAACGG------------ t0285157 5
-----------------------------------------------------------------------------CGTTGGATTAAAATTGAACGGCCC--------- t3439169 1
------------------------------------------------------------------------------GTTGGATTAAAATTGAACGGC----------- t0154784 9
------------------------------------------------------------------------------GTTGGATTAAAATTGAACGGCCC--------- t3776071 1
------------------------------------------------------------------------------GTTGGATTAAAATTGAACGGCCCG-------- t3278102 1
-------------------------------------------------------------------------------TTGGATTAAAATTGAACGGC----------- t0148569 9
-------------------------------------------------------------------------------TTGGATTAAAATTGAACGGCC---------- t0000166 2200
-------------------------------------------------------------------------------TTGGATTAAAATTGAACGGCCC--------- t0636808 3
-------------------------------------------------------------------------------TTGGATTAAAATTGAACGGCCCGA------- t5297553 1
--------------------------------------------------------------------------------TGGATTAAAATTGAACGGCC---------- t4058380 1
--------------------------------------------------------------------------------TGGATTAAAATTGAACGGCCC--------- t0001612 328
--------------------------------------------------------------------------------TGGATTAAAATTGAACGGCCCG-------- t3069810 1
--------------------------------------------------------------------------------TGGATTAAAATTGAACGGCCCGA------- t2003684 1
--------------------------------------------------------------------------------TGGATTAAAATTGAACGGCCCGAA------ t0078515 15
---------------------------------------------------------------------------------GGATTAAAATTGAACGGCCC--------- t1833637 1
---------------------------------------------------------------------------------GGATTAAAATTGAACGGCCCG-------- t2759416 1
---------------------------------------------------------------------------------GGATTAAAATTGAACGGCCCGAAT----- t0825854 2
//
T24-m0283 scaffold404.0:200279:200388:+ 110(nt) -45.90(kcal/mol)
CACGAAATTCAGACCGTTCAATTTTAATCCAACGGCTTTAAACAAGGGGTCCCCTAAAAAGTTATAATAATTGCAACTGTTGGATTAAAATTGAACGGCCCGGATTTCGT T24-m0283 2783
.(((((((((.(.((((((((((((((((((((((.........((((...)))).....((..........))..)))))))))))))))))))))).).)))))))))
*************CCGTTCAATTTTAATCCAACG**************************************************************************** T24-m0283-5p 9
*******************************************************************************TTGGATTAAAATTGAACGGCC********** T24-m0283-3p 2668
----------------TTCAATTTTAATCCAACGGCT------------------------------------------------------------------------- t0154984 9
-----------------------------------------------------------AGTTATAATAATTGCAACTGTTGG--------------------------- t0484873 3
------------------------------------------------------------GTTATAATAATTGCAACTGTTGGA-------------------------- t2747190 1
-------------------------------------------------------------TTATAATAATTGCAACTGTTGGA-------------------------- t2724444 1
--------------------------------------------------------------TATAATAATTGCAACTGTTGGAT------------------------- t1672490 1
---------------------------------------------------------------ATAATAATTGCAACTGTTGGATTA----------------------- t4746229 1
-----------------------------------------------------------------AATAATTGCAACTGTTGGATTA----------------------- t1508583 1
-----------------------------------------------------------------AATAATTGCAACTGTTGGATTAAA--------------------- t0525801 3
---------------------------------------------------------------------ATTGCAACTGTTGGATTAAAAT------------------- t3690879 1
---------------------------------------------------------------------ATTGCAACTGTTGGATTAAAATTG----------------- t0877662 2
-----------------------------------------------------------------------TGCAACTGTTGGATTAAAATTGAA--------------- t2044687 1
--------------------------------------------------------------------------AACTGTTGGATTAAAATTGAACGG------------ t5380885 1
---------------------------------------------------------------------------ACTGTTGGATTAAAATTGAACGGC----------- t0233703 6
----------------------------------------------------------------------------CTGTTGGATTAAAATTGAACGGCC---------- t2954940 1
------------------------------------------------------------------------------GTTGGATTAAAATTGAACGGC----------- t0154784 9
------------------------------------------------------------------------------GTTGGATTAAAATTGAACGGCCC--------- t3776071 1
------------------------------------------------------------------------------GTTGGATTAAAATTGAACGGCCCG-------- t3278102 1
-------------------------------------------------------------------------------TTGGATTAAAATTGAACGGC----------- t0148569 9
-------------------------------------------------------------------------------TTGGATTAAAATTGAACGGCC---------- t0000166 2200
-------------------------------------------------------------------------------TTGGATTAAAATTGAACGGCCC--------- t0636808 3
-------------------------------------------------------------------------------TTGGATTAAAATTGAACGGCCCGG------- t0011246 74
--------------------------------------------------------------------------------TGGATTAAAATTGAACGGCC---------- t4058380 1
--------------------------------------------------------------------------------TGGATTAAAATTGAACGGCCC--------- t0001612 328
--------------------------------------------------------------------------------TGGATTAAAATTGAACGGCCCG-------- t3069810 1
--------------------------------------------------------------------------------TGGATTAAAATTGAACGGCCCGGA------ t0061129 19
--------------------------------------------------------------------------------TGGATTAAAATTGAACGGCCCGGAT----- t1767373 1
---------------------------------------------------------------------------------GGATTAAAATTGAACGGCCC--------- t1833637 1
---------------------------------------------------------------------------------GGATTAAAATTGAACGGCCCG-------- t2759416 1
---------------------------------------------------------------------------------GGATTAAAATTGAACGGCCCGG------- t4892999 1
---------------------------------------------------------------------------------GGATTAAAATTGAACGGCCCGGA------ t1085923 2
---------------------------------------------------------------------------------GGATTAAAATTGAACGGCCCGGAT----- t0396897 4
---------------------------------------------------------------------------------GGATTAAAATTGAACGGCCCGGATT---- t4232348 1
----------------------------------------------------------------------------------GATTAAAATTGAACGGCCCGG------- t0134795 10
-----------------------------------------------------------------------------------ATTAAAATTGAACGGCCCGG------- t3254515 1
-----------------------------------------------------------------------------------ATTAAAATTGAACGGCCCGGA------ t0248151 6
------------------------------------------------------------------------------------TTAAAATTGAACGGCCCGG------- t4156598 1
------------------------------------------------------------------------------------TTAAAATTGAACGGCCCGGA------ t0509716 3
------------------------------------------------------------------------------------TTAAAATTGAACGGCCCGGAT----- t0017068 54
------------------------------------------------------------------------------------TTAAAATTGAACGGCCCGGATT---- t3455175 1
------------------------------------------------------------------------------------TTAAAATTGAACGGCCCGGATTTC-- t4153268 1
-------------------------------------------------------------------------------------TAAAATTGAACGGCCCGGAT----- t0807505 2
-------------------------------------------------------------------------------------TAAAATTGAACGGCCCGGATT---- t5404468 1
--------------------------------------------------------------------------------------AAAATTGAACGGCCCGGATTT--- t4244976 1
---------------------------------------------------------------------------------------AAATTGAACGGCCCGGATTTC-- t0377221 4
----------------------------------------------------------------------------------------AATTGAACGGCCCGGATTTCG- t0146365 9
//
T24-m0285 scaffold408.0:138866:138975:- 110(nt) -47.40(kcal/mol)
CACGAAATCCGGATCGTTCAATTTTAATCCAACGGCTCTAAACAGGGGGTCTCCTAAAAAGTTATAATAATTGTAACCGTTGGATTAAAATTGAACGGCCCAGATTTTGT T24-m0285 2704
.((((((((.((..(((((((((((((((((((((((((......)))))).........((((((.....)))))).)))))))))))))))))))..)).))))))))
*************TCGTTCAATTTTAATCCAACG**************************************************************************** T24-m0285-5p 11
*******************************************************************************TTGGATTAAAATTGAACGGCC********** T24-m0285-3p 2629
-ACGAAATCCGGATCGTTCAATTTT------------------------------------------------------------------------------------- t0940235 2
--CGAAATCCGGATCGTTCAATTTTA------------------------------------------------------------------------------------ t5307812 1
-----AATCCGGATCGTTCAATTTTAATC--------------------------------------------------------------------------------- t2245204 1
---------------GTTCAATTTTAATCCAACGGCTCT----------------------------------------------------------------------- t0853795 2
----------------TTCAATTTTAATCCAACGGCT------------------------------------------------------------------------- t0154984 9
-----------------TCAATTTTAATCCAACGGCTCTAA--------------------------------------------------------------------- t3141720 1
------------------CAATTTTAATCCAACGGCTCTAA--------------------------------------------------------------------- t0851834 2
-------------------AATTTTAATCCAACGGCTCTAAAC------------------------------------------------------------------- t0188939 7
--------------------ATTTTAATCCAACGGCTCTAAAC------------------------------------------------------------------- t0898066 2
-------------------------AATCCAACGGCTCTAAACAGG---------------------------------------------------------------- t2540110 1
-------------------------AATCCAACGGCTCTAAACAGGGGG------------------------------------------------------------- t0918272 2
---------------------------------------------------------------ATAATAATTGTAACCGTTGGATT------------------------ t0954109 2
---------------------------------------------------------------ATAATAATTGTAACCGTTGGATTA----------------------- t2680116 1
-----------------------------------------------------------------AATAATTGTAACCGTTGGATTAAA--------------------- t0048380 23
------------------------------------------------------------------ATAATTGTAACCGTTGGATTAA---------------------- t0864543 2
------------------------------------------------------------------ATAATTGTAACCGTTGGATTAAAA-------------------- t3988174 1
--------------------------------------------------------------------AATTGTAACCGTTGGATTAAAAT------------------- t4213421 1
--------------------------------------------------------------------AATTGTAACCGTTGGATTAAAATT------------------ t2380288 1
----------------------------------------------------------------------TTGTAACCGTTGGATTAAA--------------------- t4138815 1
--------------------------------------------------------------------------AACCGTTGGATTAAAATTGAACGG------------ t0753671 2
---------------------------------------------------------------------------ACCGTTGGATTAAAATTGAACGGC----------- t0121797 11
----------------------------------------------------------------------------CCGTTGGATTAAAATTGAACGGC----------- t0192783 7
----------------------------------------------------------------------------CCGTTGGATTAAAATTGAACGGCC---------- t0029077 35
-----------------------------------------------------------------------------CGTTGGATTAAAATTGAACGG------------ t0285157 5
-----------------------------------------------------------------------------CGTTGGATTAAAATTGAACGGCCC--------- t3439169 1
------------------------------------------------------------------------------GTTGGATTAAAATTGAACGGC----------- t0154784 9
------------------------------------------------------------------------------GTTGGATTAAAATTGAACGGCCC--------- t3776071 1
-------------------------------------------------------------------------------TTGGATTAAAATTGAACGGC----------- t0148569 9
-------------------------------------------------------------------------------TTGGATTAAAATTGAACGGCC---------- t0000166 2200
-------------------------------------------------------------------------------TTGGATTAAAATTGAACGGCCC--------- t0636808 3
-------------------------------------------------------------------------------TTGGATTAAAATTGAACGGCCCA-------- t0115091 11
-------------------------------------------------------------------------------TTGGATTAAAATTGAACGGCCCAG------- t0588941 3
--------------------------------------------------------------------------------TGGATTAAAATTGAACGGCC---------- t4058380 1
--------------------------------------------------------------------------------TGGATTAAAATTGAACGGCCC--------- t0001612 328
--------------------------------------------------------------------------------TGGATTAAAATTGAACGGCCCA-------- t5171999 1
--------------------------------------------------------------------------------TGGATTAAAATTGAACGGCCCAG------- t4056555 1
--------------------------------------------------------------------------------TGGATTAAAATTGAACGGCCCAGA------ t0107431 12
---------------------------------------------------------------------------------GGATTAAAATTGAACGGCCC--------- t1833637 1
---------------------------------------------------------------------------------GGATTAAAATTGAACGGCCCAGAT----- t4842077 1
//
T24-m0292 scaffold414.0:82703:82812:- 110(nt) -41.80(kcal/mol)
CACGAAATTCAGACCGTTCAATTTTAATCCAACGGCTTTAAACAGGGGGTTCCTTAAAAAGTTATAATAATTACAACCGTTGGATTAAAATTGAACGGCCCAGATTTTGT T24-m0292 2682
.((((((((..(.((((((((((((((((((((((........((((....))))....(((((...)))))....)))))))))))))))))))))).)..))))))))
*************CCGTTCAATTTTAATCCAACG**************************************************************************** T24-m0292-5p 9
*******************************************************************************TTGGATTAAAATTGAACGGCC********** T24-m0292-3p 2629
----------------TTCAATTTTAATCCAACGGCT------------------------------------------------------------------------- t0154984 9
-----------------------------------------------------------AGTTATAATAATTACAACCGTT----------------------------- t1308102 1
-----------------------------------------------------------AGTTATAATAATTACAACCGTTGG--------------------------- t0356373 4
------------------------------------------------------------GTTATAATAATTACAACCGTTGGA-------------------------- t0485717 3
-------------------------------------------------------------TTATAATAATTACAACCGTTGGAT------------------------- t0285432 5
---------------------------------------------------------------ATAATAATTACAACCGTTGG--------------------------- t3860334 1
----------------------------------------------------------------TAATAATTACAACCGTTGGATTA----------------------- t3749732 1
----------------------------------------------------------------TAATAATTACAACCGTTGGATTAA---------------------- t0252272 6
-----------------------------------------------------------------AATAATTACAACCGTTGGATTAAA--------------------- t0276697 5
--------------------------------------------------------------------AATTACAACCGTTGGATTA----------------------- t2192344 1
--------------------------------------------------------------------AATTACAACCGTTGGATTAAAATT------------------ t1294195 1
---------------------------------------------------------------------ATTACAACCGTTGGATTAAAA-------------------- t2408935 1
---------------------------------------------------------------------ATTACAACCGTTGGATTAAAATTG----------------- t1118256 2
--------------------------------------------------------------------------AACCGTTGGATTAAAATTGAACGG------------ t0753671 2
---------------------------------------------------------------------------ACCGTTGGATTAAAATTGAACGGC----------- t0121797 11
----------------------------------------------------------------------------CCGTTGGATTAAAATTGAACGGC----------- t0192783 7
----------------------------------------------------------------------------CCGTTGGATTAAAATTGAACGGCC---------- t0029077 35
-----------------------------------------------------------------------------CGTTGGATTAAAATTGAACGG------------ t0285157 5
-----------------------------------------------------------------------------CGTTGGATTAAAATTGAACGGCCC--------- t3439169 1
------------------------------------------------------------------------------GTTGGATTAAAATTGAACGGC----------- t0154784 9
------------------------------------------------------------------------------GTTGGATTAAAATTGAACGGCCC--------- t3776071 1
-------------------------------------------------------------------------------TTGGATTAAAATTGAACGGC----------- t0148569 9
-------------------------------------------------------------------------------TTGGATTAAAATTGAACGGCC---------- t0000166 2200
-------------------------------------------------------------------------------TTGGATTAAAATTGAACGGCCC--------- t0636808 3
-------------------------------------------------------------------------------TTGGATTAAAATTGAACGGCCCA-------- t0115091 11
-------------------------------------------------------------------------------TTGGATTAAAATTGAACGGCCCAG------- t0588941 3
--------------------------------------------------------------------------------TGGATTAAAATTGAACGGCC---------- t4058380 1
--------------------------------------------------------------------------------TGGATTAAAATTGAACGGCCC--------- t0001612 328
--------------------------------------------------------------------------------TGGATTAAAATTGAACGGCCCA-------- t5171999 1
--------------------------------------------------------------------------------TGGATTAAAATTGAACGGCCCAG------- t4056555 1
--------------------------------------------------------------------------------TGGATTAAAATTGAACGGCCCAGA------ t0107431 12
---------------------------------------------------------------------------------GGATTAAAATTGAACGGCCC--------- t1833637 1
---------------------------------------------------------------------------------GGATTAAAATTGAACGGCCCAGAT----- t4842077 1
//
mireap-plant
T24-m0340 scaffold50.0:857101:857210:- 110(nt) -45.70(kcal/mol)
CACAAAATTCAGACCGTTCAATTTTAATCCAACGGCTCTAAACAGGGGGTCCCCTAAAAAGTTATAATAATTGCAACCGTTGGATTAAAATTGAACGGCCCGAATTTCGT T24-m0340 2689
.((.((((((.(.((((((((((((((((((((((........((((....)))).....((..........))..)))))))))))))))))))))).).)))))).))
*************CCGTTCAATTTTAATCCAACG**************************************************************************** T24-m0340-5p 11
*******************************************************************************TTGGATTAAAATTGAACGGCC********** T24-m0340-3p 2622
---------------GTTCAATTTTAATCCAACGGCTCT----------------------------------------------------------------------- t0853795 2
----------------TTCAATTTTAATCCAACGGCT------------------------------------------------------------------------- t0154984 9
-----------------TCAATTTTAATCCAACGGCTCTAA--------------------------------------------------------------------- t3141720 1
------------------CAATTTTAATCCAACGGCTCTAA--------------------------------------------------------------------- t0851834 2
-------------------AATTTTAATCCAACGGCTCTAAAC------------------------------------------------------------------- t0188939 7
--------------------ATTTTAATCCAACGGCTCTAAAC------------------------------------------------------------------- t0898066 2
-------------------------AATCCAACGGCTCTAAACAGG---------------------------------------------------------------- t2540110 1
-------------------------AATCCAACGGCTCTAAACAGGGGG------------------------------------------------------------- t0918272 2
--------------------------------CGGCTCTAAACAGGGGGTCCCCT------------------------------------------------------- t4627158 1
--------------------------------------------------------AAAAGTTATAATAATTGCAACCGT------------------------------ t2276601 1
-------------------------------------------------------------TTATAATAATTGCAACCGTTGGAT------------------------- t2818312 1
--------------------------------------------------------------TATAATAATTGCAACCGTTGGAT------------------------- t2747228 1
---------------------------------------------------------------ATAATAATTGCAACCGTTGGA-------------------------- t2984505 1
---------------------------------------------------------------ATAATAATTGCAACCGTTGGATT------------------------ t4722414 1
---------------------------------------------------------------ATAATAATTGCAACCGTTGGATTA----------------------- t5462754 1
----------------------------------------------------------------TAATAATTGCAACCGTTGGATTA----------------------- t2516800 1
----------------------------------------------------------------TAATAATTGCAACCGTTGGATTAA---------------------- t0616403 3
----------------------------------------------------------------TAATAATTGCAACCGTTGGATTAAA--------------------- t4752830 1
-----------------------------------------------------------------AATAATTGCAACCGTTGGATTA----------------------- t1779737 1
-----------------------------------------------------------------AATAATTGCAACCGTTGGATTAA---------------------- t4034325 1
-----------------------------------------------------------------AATAATTGCAACCGTTGGATTAAA--------------------- t0172476 8
------------------------------------------------------------------ATAATTGCAACCGTTGGATTAAAA-------------------- t5042542 1
--------------------------------------------------------------------AATTGCAACCGTTGGATTAAAATT------------------ t0480945 3
---------------------------------------------------------------------ATTGCAACCGTTGGATTAAAATT------------------ t4728417 1
-----------------------------------------------------------------------TGCAACCGTTGGATTAAAATTGAA--------------- t2478900 1
--------------------------------------------------------------------------AACCGTTGGATTAAAATTGAACGG------------ t0753671 2
---------------------------------------------------------------------------ACCGTTGGATTAAAATTGAACGGC----------- t0121797 11
----------------------------------------------------------------------------CCGTTGGATTAAAATTGAACGGC----------- t0192783 7
----------------------------------------------------------------------------CCGTTGGATTAAAATTGAACGGCC---------- t0029077 35
-----------------------------------------------------------------------------CGTTGGATTAAAATTGAACGG------------ t0285157 5
-----------------------------------------------------------------------------CGTTGGATTAAAATTGAACGGCCC--------- t3439169 1
------------------------------------------------------------------------------GTTGGATTAAAATTGAACGGC----------- t0154784 9
------------------------------------------------------------------------------GTTGGATTAAAATTGAACGGCCC--------- t3776071 1
------------------------------------------------------------------------------GTTGGATTAAAATTGAACGGCCCG-------- t3278102 1
-------------------------------------------------------------------------------TTGGATTAAAATTGAACGGC----------- t0148569 9
-------------------------------------------------------------------------------TTGGATTAAAATTGAACGGCC---------- t0000166 2200
-------------------------------------------------------------------------------TTGGATTAAAATTGAACGGCCC--------- t0636808 3
-------------------------------------------------------------------------------TTGGATTAAAATTGAACGGCCCGA------- t5297553 1
--------------------------------------------------------------------------------TGGATTAAAATTGAACGGCC---------- t4058380 1
--------------------------------------------------------------------------------TGGATTAAAATTGAACGGCCC--------- t0001612 328
--------------------------------------------------------------------------------TGGATTAAAATTGAACGGCCCG-------- t3069810 1
--------------------------------------------------------------------------------TGGATTAAAATTGAACGGCCCGA------- t2003684 1
--------------------------------------------------------------------------------TGGATTAAAATTGAACGGCCCGAA------ t0078515 15
---------------------------------------------------------------------------------GGATTAAAATTGAACGGCCC--------- t1833637 1
---------------------------------------------------------------------------------GGATTAAAATTGAACGGCCCG-------- t2759416 1
---------------------------------------------------------------------------------GGATTAAAATTGAACGGCCCGAAT----- t0825854 2
//
T37-m0001 scaffold1.0:124796:124905:+ 110(nt) -46.50(kcal/mol)
CACGAAATCCAGACCGTTCAATTTTAATCCAACGGCTCTAAACAGAGGGTCTCCAAAAAGGTTATAATAATTGTAACCGTTGGATTAAAATTGAACGGCCCGAATTTCGT T37-m0001 2964
.(((((((.(.(.((((((((((((((((((((((((((......))))))........(((((((.....))))))))))))))))))))))))))).).).)))))))
*************CCGTTCAATTTTAATCCAACG**************************************************************************** T37-m0001-5p 14
*******************************************************************************TTGGATTAAAATTGAACGGCC********** T37-m0001-3p 2908
---------CAGACCGTTCAATTTTAATCCAAC----------------------------------------------------------------------------- t3762297 1
----------------TTCAATTTTAATCCAACGGCT------------------------------------------------------------------------- t0058569 14
-----------------TCAATTTTAATCCAACGGCTC------------------------------------------------------------------------ t0373913 3
-----------------TCAATTTTAATCCAACGGCTCTAA--------------------------------------------------------------------- t3609154 1
------------------CAATTTTAATCCAACGGCTC------------------------------------------------------------------------ t0995572 1
-------------------AATTTTAATCCAACGGCTCTA---------------------------------------------------------------------- t1911338 1
-------------------AATTTTAATCCAACGGCTCTAAAC------------------------------------------------------------------- t0240555 4
--------------------ATTTTAATCCAACGGCTCTAAAC------------------------------------------------------------------- t3375181 1
---------------------TTTTAATCCAACGGCTCTA---------------------------------------------------------------------- t1683154 1
---------------------TTTTAATCCAACGGCTCTAAA-------------------------------------------------------------------- t1690489 1
---------------------TTTTAATCCAACGGCTCTAAACA------------------------------------------------------------------ t3391604 1
---------------------TTTTAATCCAACGGCTCTAAACAG----------------------------------------------------------------- t3731075 1
---------------------------------------------------------------ATAATAATTGTAACCGTTGGATTA----------------------- t0683683 2
-----------------------------------------------------------------AATAATTGTAACCGTTGGATTAA---------------------- t0331805 3
-----------------------------------------------------------------AATAATTGTAACCGTTGGATTAAA--------------------- t0066765 12
--------------------------------------------------------------------AATTGTAACCGTTGGATTAAAATT------------------ t0628453 2
--------------------------------------------------------------------------AACCGTTGGATTAAAATTGAACGGC----------- t2835712 1
---------------------------------------------------------------------------ACCGTTGGATTAAAATTGAACGGC----------- t0162624 6
----------------------------------------------------------------------------CCGTTGGATTAAAATTGAACGGCC---------- t0030964 24
-----------------------------------------------------------------------------CGTTGGATTAAAATTGAACGG------------ t0706896 2
-----------------------------------------------------------------------------CGTTGGATTAAAATTGAACGGCC---------- t3671439 1
-----------------------------------------------------------------------------CGTTGGATTAAAATTGAACGGCCC--------- t0888336 1
------------------------------------------------------------------------------GTTGGATTAAAATTGAACGGC----------- t0043754 18
------------------------------------------------------------------------------GTTGGATTAAAATTGAACGGCCC--------- t0220875 4
------------------------------------------------------------------------------GTTGGATTAAAATTGAACGGCCCG-------- t3810417 1
-------------------------------------------------------------------------------TTGGATTAAAATTGAACGGC----------- t0042037 18
-------------------------------------------------------------------------------TTGGATTAAAATTGAACGGCC---------- t0000152 2432
-------------------------------------------------------------------------------TTGGATTAAAATTGAACGGCCC--------- t0132117 7
-------------------------------------------------------------------------------TTGGATTAAAATTGAACGGCCCG-------- t0545455 2
-------------------------------------------------------------------------------TTGGATTAAAATTGAACGGCCCGA------- t3632002 1
--------------------------------------------------------------------------------TGGATTAAAATTGAACGGC----------- t0742953 2
--------------------------------------------------------------------------------TGGATTAAAATTGAACGGCC---------- t0322762 3
--------------------------------------------------------------------------------TGGATTAAAATTGAACGGCCC--------- t0001274 376
--------------------------------------------------------------------------------TGGATTAAAATTGAACGGCCCG-------- t0755707 2
--------------------------------------------------------------------------------TGGATTAAAATTGAACGGCCCGAA------ t0082744 10
---------------------------------------------------------------------------------GGATTAAAATTGAACGGCC---------- t2703579 1
---------------------------------------------------------------------------------GGATTAAAATTGAACGGCCC--------- t1677091 1
---------------------------------------------------------------------------------GGATTAAAATTGAACGGCCCGAAT----- t0643085 2
//
T37-m0321 scaffold404.0:200279:200388:+ 110(nt) -45.90(kcal/mol)
CACGAAATTCAGACCGTTCAATTTTAATCCAACGGCTTTAAACAAGGGGTCCCCTAAAAAGTTATAATAATTGCAACTGTTGGATTAAAATTGAACGGCCCGGATTTCGT T37-m0321 3154
.(((((((((.(.((((((((((((((((((((((.........((((...)))).....((..........))..)))))))))))))))))))))).).)))))))))
*************CCGTTCAATTTTAATCCAACG**************************************************************************** T37-m0321-5p 14
*******************************************************************************TTGGATTAAAATTGAACGGCC********** T37-m0321-3p 3006
--CGAAATTCAGACCGTTCAA----------------------------------------------------------------------------------------- t1591940 1
---------CAGACCGTTCAATTTTAATCCAAC----------------------------------------------------------------------------- t3762297 1
----------------TTCAATTTTAATCCAACGGCT------------------------------------------------------------------------- t0058569 14
------------------CAATTTTAATCCAACGGCTT------------------------------------------------------------------------ t0839599 1
---------------------------------------------------------------------ATTGCAACTGTTGGATTAAAA-------------------- t1789653 1
-----------------------------------------------------------------------TGCAACTGTTGGATTAAAATTGA---------------- t1200293 1
-----------------------------------------------------------------------TGCAACTGTTGGATTAAAATTGAA--------------- t0566342 2
--------------------------------------------------------------------------AACTGTTGGATTAAAATTGAACGG------------ t3755517 1
---------------------------------------------------------------------------ACTGTTGGATTAAAATTGAACGGC----------- t0749620 2
----------------------------------------------------------------------------CTGTTGGATTAAAATTGAACGGC----------- t1288235 1
----------------------------------------------------------------------------CTGTTGGATTAAAATTGAACGGCC---------- t3332912 1
------------------------------------------------------------------------------GTTGGATTAAAATTGAACGGC----------- t0043754 18
------------------------------------------------------------------------------GTTGGATTAAAATTGAACGGCCC--------- t0220875 4
------------------------------------------------------------------------------GTTGGATTAAAATTGAACGGCCCG-------- t3810417 1
-------------------------------------------------------------------------------TTGGATTAAAATTGAACGGC----------- t0042037 18
-------------------------------------------------------------------------------TTGGATTAAAATTGAACGGCC---------- t0000152 2432
-------------------------------------------------------------------------------TTGGATTAAAATTGAACGGCCC--------- t0132117 7
-------------------------------------------------------------------------------TTGGATTAAAATTGAACGGCCCG-------- t0545455 2
-------------------------------------------------------------------------------TTGGATTAAAATTGAACGGCCCGG------- t0007242 86
-------------------------------------------------------------------------------TTGGATTAAAATTGAACGGCCCGGA------ t0402292 3
--------------------------------------------------------------------------------TGGATTAAAATTGAACGGC----------- t0742953 2
--------------------------------------------------------------------------------TGGATTAAAATTGAACGGCC---------- t0322762 3
--------------------------------------------------------------------------------TGGATTAAAATTGAACGGCCC--------- t0001274 376
--------------------------------------------------------------------------------TGGATTAAAATTGAACGGCCCG-------- t0755707 2
--------------------------------------------------------------------------------TGGATTAAAATTGAACGGCCCGG------- t3646362 1
--------------------------------------------------------------------------------TGGATTAAAATTGAACGGCCCGGA------ t0035539 21
--------------------------------------------------------------------------------TGGATTAAAATTGAACGGCCCGGAT----- t1579623 1
---------------------------------------------------------------------------------GGATTAAAATTGAACGGCC---------- t2703579 1
---------------------------------------------------------------------------------GGATTAAAATTGAACGGCCC--------- t1677091 1
---------------------------------------------------------------------------------GGATTAAAATTGAACGGCCCGGAT----- t0174178 5
----------------------------------------------------------------------------------GATTAAAATTGAACGGCCCGG------- t0049500 16
----------------------------------------------------------------------------------GATTAAAATTGAACGGCCCGGAT----- t0221342 4
-----------------------------------------------------------------------------------ATTAAAATTGAACGGCCCGG------- t0410379 3
-----------------------------------------------------------------------------------ATTAAAATTGAACGGCCCGGA------ t0048893 16
------------------------------------------------------------------------------------TTAAAATTGAACGGCCCGGA------ t0252648 4
------------------------------------------------------------------------------------TTAAAATTGAACGGCCCGGAT----- t0008954 72
------------------------------------------------------------------------------------TTAAAATTGAACGGCCCGGATT---- t0431247 2
------------------------------------------------------------------------------------TTAAAATTGAACGGCCCGGATTT--- t2413311 1
-------------------------------------------------------------------------------------TAAAATTGAACGGCCCGGA------ t2199047 1
-------------------------------------------------------------------------------------TAAAATTGAACGGCCCGGATT---- t0135045 7
-------------------------------------------------------------------------------------TAAAATTGAACGGCCCGGATTTC-- t1781370 1
--------------------------------------------------------------------------------------AAAATTGAACGGCCCGGATTT--- t0577312 2
---------------------------------------------------------------------------------------AAATTGAACGGCCCGGATTTC-- t0399778 3
---------------------------------------------------------------------------------------AAATTGAACGGCCCGGATTTCGT t1080958 1
----------------------------------------------------------------------------------------AATTGAACGGCCCGGATTTCG- t0078360 11
//
T37-m0322 scaffold408.0:138866:138975:- 110(nt) -47.40(kcal/mol)
CACGAAATCCGGATCGTTCAATTTTAATCCAACGGCTCTAAACAGGGGGTCTCCTAAAAAGTTATAATAATTGTAACCGTTGGATTAAAATTGAACGGCCCAGATTTTGT T37-m0322 2979
.((((((((.((..(((((((((((((((((((((((((......)))))).........((((((.....)))))).)))))))))))))))))))..)).))))))))
*************TCGTTCAATTTTAATCCAACG**************************************************************************** T37-m0322-5p 14
*******************************************************************************TTGGATTAAAATTGAACGGCC********** T37-m0322-3p 2922
-ACGAAATCCGGATCGTTCAATT--------------------------------------------------------------------------------------- t1242916 1
----------------TTCAATTTTAATCCAACGGCT------------------------------------------------------------------------- t0058569 14
-----------------TCAATTTTAATCCAACGGCTC------------------------------------------------------------------------ t0373913 3
-----------------TCAATTTTAATCCAACGGCTCTAA--------------------------------------------------------------------- t3609154 1
------------------CAATTTTAATCCAACGGCTC------------------------------------------------------------------------ t0995572 1
-------------------AATTTTAATCCAACGGCTCTA---------------------------------------------------------------------- t1911338 1
-------------------AATTTTAATCCAACGGCTCTAAAC------------------------------------------------------------------- t0240555 4
--------------------ATTTTAATCCAACGGCTCTAAAC------------------------------------------------------------------- t3375181 1
---------------------TTTTAATCCAACGGCTCTA---------------------------------------------------------------------- t1683154 1
---------------------TTTTAATCCAACGGCTCTAAA-------------------------------------------------------------------- t1690489 1
---------------------TTTTAATCCAACGGCTCTAAACA------------------------------------------------------------------ t3391604 1
---------------------TTTTAATCCAACGGCTCTAAACAG----------------------------------------------------------------- t3731075 1
---------------------------------------------------------------ATAATAATTGTAACCGTTGGATTA----------------------- t0683683 2
-----------------------------------------------------------------AATAATTGTAACCGTTGGATTAA---------------------- t0331805 3
-----------------------------------------------------------------AATAATTGTAACCGTTGGATTAAA--------------------- t0066765 12
--------------------------------------------------------------------AATTGTAACCGTTGGATTAAAATT------------------ t0628453 2
--------------------------------------------------------------------------AACCGTTGGATTAAAATTGAACGGC----------- t2835712 1
---------------------------------------------------------------------------ACCGTTGGATTAAAATTGAACGGC----------- t0162624 6
----------------------------------------------------------------------------CCGTTGGATTAAAATTGAACGGCC---------- t0030964 24
-----------------------------------------------------------------------------CGTTGGATTAAAATTGAACGG------------ t0706896 2
-----------------------------------------------------------------------------CGTTGGATTAAAATTGAACGGCC---------- t3671439 1
-----------------------------------------------------------------------------CGTTGGATTAAAATTGAACGGCCC--------- t0888336 1
------------------------------------------------------------------------------GTTGGATTAAAATTGAACGGC----------- t0043754 18
------------------------------------------------------------------------------GTTGGATTAAAATTGAACGGCCC--------- t0220875 4
------------------------------------------------------------------------------GTTGGATTAAAATTGAACGGCCCA-------- t0617871 2
-------------------------------------------------------------------------------TTGGATTAAAATTGAACGGC----------- t0042037 18
-------------------------------------------------------------------------------TTGGATTAAAATTGAACGGCC---------- t0000152 2432
-------------------------------------------------------------------------------TTGGATTAAAATTGAACGGCCC--------- t0132117 7
-------------------------------------------------------------------------------TTGGATTAAAATTGAACGGCCCA-------- t0046786 17
-------------------------------------------------------------------------------TTGGATTAAAATTGAACGGCCCAG------- t0329333 3
--------------------------------------------------------------------------------TGGATTAAAATTGAACGGC----------- t0742953 2
--------------------------------------------------------------------------------TGGATTAAAATTGAACGGCC---------- t0322762 3
--------------------------------------------------------------------------------TGGATTAAAATTGAACGGCCC--------- t0001274 376
--------------------------------------------------------------------------------TGGATTAAAATTGAACGGCCCAGA------ t0107808 8
---------------------------------------------------------------------------------GGATTAAAATTGAACGGCC---------- t2703579 1
---------------------------------------------------------------------------------GGATTAAAATTGAACGGCCC--------- t1677091 1
---------------------------------------------------------------------------------GGATTAAAATTGAACGGCCCAGAT----- t2959127 1
----------------------------------------------------------------------------------GATTAAAATTGAACGGCCCAGATT---- t2479677 1
------------------------------------------------------------------------------------TTAAAATTGAACGGCCCAGAT----- t2194516 1
//
T37-m0326 scaffold414.0:82703:82812:- 110(nt) -41.80(kcal/mol)
CACGAAATTCAGACCGTTCAATTTTAATCCAACGGCTTTAAACAGGGGGTTCCTTAAAAAGTTATAATAATTACAACCGTTGGATTAAAATTGAACGGCCCAGATTTTGT T37-m0326 2969
.((((((((..(.((((((((((((((((((((((........((((....))))....(((((...)))))....)))))))))))))))))))))).)..))))))))
*************CCGTTCAATTTTAATCCAACG**************************************************************************** T37-m0326-5p 14
*******************************************************************************TTGGATTAAAATTGAACGGCC********** T37-m0326-3p 2922
--CGAAATTCAGACCGTTCAA----------------------------------------------------------------------------------------- t1591940 1
---------CAGACCGTTCAATTTTAATCCAAC----------------------------------------------------------------------------- t3762297 1
----------------TTCAATTTTAATCCAACGGCT------------------------------------------------------------------------- t0058569 14
------------------CAATTTTAATCCAACGGCTT------------------------------------------------------------------------ t0839599 1
-----------------------------------------------------------AGTTATAATAATTACAACCGTTGG--------------------------- t0347973 3
------------------------------------------------------------GTTATAATAATTACAACCGTTGGA-------------------------- t0580381 2
-------------------------------------------------------------TTATAATAATTACAACCGTTGGAT------------------------- t0710235 2
---------------------------------------------------------------ATAATAATTACAACCGTTGG--------------------------- t1509854 1
---------------------------------------------------------------ATAATAATTACAACCGTTGGA-------------------------- t1491951 1
---------------------------------------------------------------ATAATAATTACAACCGTTGGATTA----------------------- t3687140 1
-----------------------------------------------------------------AATAATTACAACCGTTGGATTA----------------------- t0782103 2
-----------------------------------------------------------------AATAATTACAACCGTTGGATTAA---------------------- t1152491 1
-----------------------------------------------------------------AATAATTACAACCGTTGGATTAAA--------------------- t0242046 4
-------------------------------------------------------------------TAATTACAACCGTTGGATT------------------------ t3698521 1
--------------------------------------------------------------------AATTACAACCGTTGGATTAA---------------------- t3142893 1
--------------------------------------------------------------------AATTACAACCGTTGGATTAAAATT------------------ t0880546 1
-----------------------------------------------------------------------TACAACCGTTGGATTAAAATTGAA--------------- t2582689 1
-------------------------------------------------------------------------CAACCGTTGGATTAAAATTGA---------------- t3252873 1
--------------------------------------------------------------------------AACCGTTGGATTAAAATTGAACGGC----------- t2835712 1
---------------------------------------------------------------------------ACCGTTGGATTAAAATTGAACGGC----------- t0162624 6
----------------------------------------------------------------------------CCGTTGGATTAAAATTGAACGGCC---------- t0030964 24
-----------------------------------------------------------------------------CGTTGGATTAAAATTGAACGG------------ t0706896 2
-----------------------------------------------------------------------------CGTTGGATTAAAATTGAACGGCC---------- t3671439 1
-----------------------------------------------------------------------------CGTTGGATTAAAATTGAACGGCCC--------- t0888336 1
------------------------------------------------------------------------------GTTGGATTAAAATTGAACGGC----------- t0043754 18
------------------------------------------------------------------------------GTTGGATTAAAATTGAACGGCCC--------- t0220875 4
------------------------------------------------------------------------------GTTGGATTAAAATTGAACGGCCCA-------- t0617871 2
-------------------------------------------------------------------------------TTGGATTAAAATTGAACGGC----------- t0042037 18
-------------------------------------------------------------------------------TTGGATTAAAATTGAACGGCC---------- t0000152 2432
-------------------------------------------------------------------------------TTGGATTAAAATTGAACGGCCC--------- t0132117 7
-------------------------------------------------------------------------------TTGGATTAAAATTGAACGGCCCA-------- t0046786 17
-------------------------------------------------------------------------------TTGGATTAAAATTGAACGGCCCAG------- t0329333 3
--------------------------------------------------------------------------------TGGATTAAAATTGAACGGC----------- t0742953 2
--------------------------------------------------------------------------------TGGATTAAAATTGAACGGCC---------- t0322762 3
--------------------------------------------------------------------------------TGGATTAAAATTGAACGGCCC--------- t0001274 376
--------------------------------------------------------------------------------TGGATTAAAATTGAACGGCCCAGA------ t0107808 8
---------------------------------------------------------------------------------GGATTAAAATTGAACGGCC---------- t2703579 1
---------------------------------------------------------------------------------GGATTAAAATTGAACGGCCC--------- t1677091 1
---------------------------------------------------------------------------------GGATTAAAATTGAACGGCCCAGAT----- t2959127 1
----------------------------------------------------------------------------------GATTAAAATTGAACGGCCCAGATT---- t2479677 1
------------------------------------------------------------------------------------TTAAAATTGAACGGCCCAGAT----- t2194516 1
//
T37-m0373 scaffold50.0:857101:857210:- 110(nt) -45.70(kcal/mol)
CACAAAATTCAGACCGTTCAATTTTAATCCAACGGCTCTAAACAGGGGGTCCCCTAAAAAGTTATAATAATTGCAACCGTTGGATTAAAATTGAACGGCCCGAATTTCGT T37-m0373 2969
.((.((((((.(.((((((((((((((((((((((........((((....)))).....((..........))..)))))))))))))))))))))).).)))))).))
*************CCGTTCAATTTTAATCCAACG**************************************************************************** T37-m0373-5p 14
*******************************************************************************TTGGATTAAAATTGAACGGCC********** T37-m0373-3p 2908
---AAAATTCAGACCGTTCAATTTTAA----------------------------------------------------------------------------------- t3209400 1
---------CAGACCGTTCAATTTTAATCCAAC----------------------------------------------------------------------------- t3762297 1
----------------TTCAATTTTAATCCAACGGCT------------------------------------------------------------------------- t0058569 14
-----------------TCAATTTTAATCCAACGGCTC------------------------------------------------------------------------ t0373913 3
-----------------TCAATTTTAATCCAACGGCTCTAA--------------------------------------------------------------------- t3609154 1
------------------CAATTTTAATCCAACGGCTC------------------------------------------------------------------------ t0995572 1
-------------------AATTTTAATCCAACGGCTCTA---------------------------------------------------------------------- t1911338 1
-------------------AATTTTAATCCAACGGCTCTAAAC------------------------------------------------------------------- t0240555 4
--------------------ATTTTAATCCAACGGCTCTAAAC------------------------------------------------------------------- t3375181 1
---------------------TTTTAATCCAACGGCTCTA---------------------------------------------------------------------- t1683154 1
---------------------TTTTAATCCAACGGCTCTAAA-------------------------------------------------------------------- t1690489 1
---------------------TTTTAATCCAACGGCTCTAAACA------------------------------------------------------------------ t3391604 1
---------------------TTTTAATCCAACGGCTCTAAACAG----------------------------------------------------------------- t3731075 1
-----------------------------------------------------------AGTTATAATAATTGCAACCGTTGG--------------------------- t1694668 1
--------------------------------------------------------------TATAATAATTGCAACCGTTGG--------------------------- t3206018 1
---------------------------------------------------------------ATAATAATTGCAACCGTTGGA-------------------------- t3376561 1
---------------------------------------------------------------ATAATAATTGCAACCGTTGGATTA----------------------- t0802468 2
----------------------------------------------------------------TAATAATTGCAACCGTTGGATTAA---------------------- t2745884 1
----------------------------------------------------------------TAATAATTGCAACCGTTGGATTAAA--------------------- t2827674 1
-----------------------------------------------------------------AATAATTGCAACCGTTGGATTA----------------------- t0517116 2
-----------------------------------------------------------------AATAATTGCAACCGTTGGATTAA---------------------- t0538267 2
-----------------------------------------------------------------AATAATTGCAACCGTTGGATTAAA--------------------- t0321181 3
-------------------------------------------------------------------TAATTGCAACCGTTGGATTAAAAT------------------- t0508107 2
--------------------------------------------------------------------AATTGCAACCGTTGGATTAAAATT------------------ t0233849 4
---------------------------------------------------------------------ATTGCAACCGTTGGATTAAAATT------------------ t2791988 1
----------------------------------------------------------------------TTGCAACCGTTGGATTAAAATTGA---------------- t3610907 1
-------------------------------------------------------------------------CAACCGTTGGATTAAAATTGA---------------- t3252873 1
--------------------------------------------------------------------------AACCGTTGGATTAAAATTGAACGGC----------- t2835712 1
---------------------------------------------------------------------------ACCGTTGGATTAAAATTGAACGGC----------- t0162624 6
----------------------------------------------------------------------------CCGTTGGATTAAAATTGAACGGCC---------- t0030964 24
-----------------------------------------------------------------------------CGTTGGATTAAAATTGAACGG------------ t0706896 2
-----------------------------------------------------------------------------CGTTGGATTAAAATTGAACGGCC---------- t3671439 1
-----------------------------------------------------------------------------CGTTGGATTAAAATTGAACGGCCC--------- t0888336 1
------------------------------------------------------------------------------GTTGGATTAAAATTGAACGGC----------- t0043754 18
------------------------------------------------------------------------------GTTGGATTAAAATTGAACGGCCC--------- t0220875 4
------------------------------------------------------------------------------GTTGGATTAAAATTGAACGGCCCG-------- t3810417 1
-------------------------------------------------------------------------------TTGGATTAAAATTGAACGGC----------- t0042037 18
-------------------------------------------------------------------------------TTGGATTAAAATTGAACGGCC---------- t0000152 2432
-------------------------------------------------------------------------------TTGGATTAAAATTGAACGGCCC--------- t0132117 7
-------------------------------------------------------------------------------TTGGATTAAAATTGAACGGCCCG-------- t0545455 2
-------------------------------------------------------------------------------TTGGATTAAAATTGAACGGCCCGA------- t3632002 1
--------------------------------------------------------------------------------TGGATTAAAATTGAACGGC----------- t0742953 2
--------------------------------------------------------------------------------TGGATTAAAATTGAACGGCC---------- t0322762 3
--------------------------------------------------------------------------------TGGATTAAAATTGAACGGCCC--------- t0001274 376
--------------------------------------------------------------------------------TGGATTAAAATTGAACGGCCCG-------- t0755707 2
--------------------------------------------------------------------------------TGGATTAAAATTGAACGGCCCGAA------ t0082744 10
---------------------------------------------------------------------------------GGATTAAAATTGAACGGCC---------- t2703579 1
---------------------------------------------------------------------------------GGATTAAAATTGAACGGCCC--------- t1677091 1
---------------------------------------------------------------------------------GGATTAAAATTGAACGGCCCGAAT----- t0643085 2
//
novetl_mir_157
T24-m0188 scaffold266.0:262299:262521:+ 223(nt) -102.10(kcal/mol)
ACTGCATTTTCCGAAAATAATGCATCTTCAACGTGGTGTTTGGATGAACGTGTTAAGATCCTACAAATGAAAATATTTCTACAAGGTGAATCACTCGGAAGTACAAAATCAGAGGAAAATTTTTGGTACTTCTCATACTTTTGAGGGGTTCATCTTGTTGTAAGATCTTAATAAGTTCATCCAAACACCATATTGAGGATGCATAGTTTTCAGAAAATACAAT T24-m0188 25264
..((.((((((.((((((.((((((((((((..((((((((((((((((.((((((((((.((((...(((.....))).((((((((((((.((((((((((....((((((((....))))))))........)))))))))).)))))))))))))))).)))))))))).))))))))))))))))..)))))))))))).)))))).)))))).))..
************GAAAATAATGCATCTTCAACG********************************************************************************************************************************************************************************************** T24-m0188-5p 15
************************************************************************************************************************************************************************************************TTGAGGATGCATAGTTTTCAG********** T24-m0188-3p 24849
---------TCCGAAAATAATGCATCTTCA------------------------------------------------------------------------------------------------------------------------------------------------------------------------------------------------- t0934898 2
-----------CGAAAATAATGCATCTTCAAC----------------------------------------------------------------------------------------------------------------------------------------------------------------------------------------------- t2270271 1
-----------CGAAAATAATGCATCTTCAACG---------------------------------------------------------------------------------------------------------------------------------------------------------------------------------------------- t3846149 1
------------GAAAATAATGCATCTTCAACG---------------------------------------------------------------------------------------------------------------------------------------------------------------------------------------------- t0154342 9
-------------AAAATAATGCATCTTCAACGT--------------------------------------------------------------------------------------------------------------------------------------------------------------------------------------------- t0701706 2
-------------------ATGCATCTTCAACGTGGTGT---------------------------------------------------------------------------------------------------------------------------------------------------------------------------------------- t4169388 1
-------------------ATGCATCTTCAACGTGGTGTT--------------------------------------------------------------------------------------------------------------------------------------------------------------------------------------- t0058261 20
----------------------CATCTTCAACGTGGTGTTTGG------------------------------------------------------------------------------------------------------------------------------------------------------------------------------------ t4161975 1
-----------------------ATCTTCAACGTGGTGTTTGGA----------------------------------------------------------------------------------------------------------------------------------------------------------------------------------- t0307159 5
------------------------TCTTCAACGTGGTGTTTGGAT---------------------------------------------------------------------------------------------------------------------------------------------------------------------------------- t0144146 9
---------------------------------TGGTGTTTGGATGAACGTGT-------------------------------------------------------------------------------------------------------------------------------------------------------------------------- t3322270 1
-------------------------------------------------------------------------------TACAAGGTGAATCACTCGGAA--------------------------------------------------------------------------------------------------------------------------- t4730152 1
----------------------------------------------------------------------------------AAGGTGAATCACTCGGAAGTA------------------------------------------------------------------------------------------------------------------------ t3463781 1
-----------------------------------------------------------------------------------AGGTGAATCACTCGGAAGTAC----------------------------------------------------------------------------------------------------------------------- t0962574 2
-----------------------------------------------------------------------------------AGGTGAATCACTCGGAAGTACA---------------------------------------------------------------------------------------------------------------------- t1205002 2
--------------------------------------------------------------------------------------TGAATCACTCGGAAGTACAAAATC----------------------------------------------------------------------------------------------------------------- t5256668 1
----------------------------------------------------------------------------------------------------------------------------------------------------------TTGTTGTAAGATCTTAATAAG------------------------------------------------ t0665527 2
----------------------------------------------------------------------------------------------------------------------------------------------------------TTGTTGTAAGATCTTAATAAGTT---------------------------------------------- t1583331 1
----------------------------------------------------------------------------------------------------------------------------------------------------------------TAAGATCTTAATAAGTTCATC------------------------------------------ t0855083 2
--------------------------------------------------------------------------------------------------------------------------------------------------------------------ATCTTAATAAGTTCATCCAAA-------------------------------------- t3702150 1
--------------------------------------------------------------------------------------------------------------------------------------------------------------------ATCTTAATAAGTTCATCCAAACACC---------------------------------- t5421240 1
---------------------------------------------------------------------------------------------------------------------------------------------------------------------TCTTAATAAGTTCATCCAAA-------------------------------------- t0478073 3
---------------------------------------------------------------------------------------------------------------------------------------------------------------------TCTTAATAAGTTCATCCAAACACC---------------------------------- t0291519 5
-----------------------------------------------------------------------------------------------------------------------------------------------------------------------TTAATAAGTTCATCCAAACACC---------------------------------- t0090815 14
------------------------------------------------------------------------------------------------------------------------------------------------------------------------TAATAAGTTCATCCAAACACC---------------------------------- t0310122 5
-------------------------------------------------------------------------------------------------------------------------------------------------------------------------AATAAGTTCATCCAAACACCA--------------------------------- t0986395 2
--------------------------------------------------------------------------------------------------------------------------------------------------------------------------ATAAGTTCATCCAAACACCA--------------------------------- t4608976 1
--------------------------------------------------------------------------------------------------------------------------------------------------------------------------ATAAGTTCATCCAAACACCAT-------------------------------- t0734900 2
---------------------------------------------------------------------------------------------------------------------------------------------------------------------------TAAGTTCATCCAAACACC---------------------------------- t5150576 1
---------------------------------------------------------------------------------------------------------------------------------------------------------------------------TAAGTTCATCCAAACACCA--------------------------------- t1251002 1
---------------------------------------------------------------------------------------------------------------------------------------------------------------------------TAAGTTCATCCAAACACCAT-------------------------------- t0603517 3
---------------------------------------------------------------------------------------------------------------------------------------------------------------------------TAAGTTCATCCAAACACCATA------------------------------- t0003760 173
-------------------------------------------------------------------------------------------------------------------------------------------------------------------------------TTCATCCAAACACCATATTGA--------------------------- t0573560 3
-----------------------------------------------------------------------------------------------------------------------------------------------------------------------------------TCCAAACACCATATTGAGGAT----------------------- t0612474 3
-----------------------------------------------------------------------------------------------------------------------------------------------------------------------------------TCCAAACACCATATTGAGGATGCA-------------------- t1965692 1
-------------------------------------------------------------------------------------------------------------------------------------------------------------------------------------CAAACACCATATTGAGGATG---------------------- t2725893 1
-------------------------------------------------------------------------------------------------------------------------------------------------------------------------------------CAAACACCATATTGAGGATGC--------------------- t0261001 5
-------------------------------------------------------------------------------------------------------------------------------------------------------------------------------------CAAACACCATATTGAGGATGCA-------------------- t1229477 2
--------------------------------------------------------------------------------------------------------------------------------------------------------------------------------------AAACACCATATTGAGGATGCA-------------------- t0017915 51
---------------------------------------------------------------------------------------------------------------------------------------------------------------------------------------AACACCATATTGAGGATGCAT------------------- t0460413 3
----------------------------------------------------------------------------------------------------------------------------------------------------------------------------------------ACACCATATTGAGGATGCATA------------------ t2139928 1
-----------------------------------------------------------------------------------------------------------------------------------------------------------------------------------------CACCATATTGAGGATGCATAG----------------- t0013035 66
------------------------------------------------------------------------------------------------------------------------------------------------------------------------------------------ACCATATTGAGGATGCATAGT---------------- t3645546 1
--------------------------------------------------------------------------------------------------------------------------------------------------------------------------------------------CATATTGAGGATGCATAGTTT-------------- t1194692 2
---------------------------------------------------------------------------------------------------------------------------------------------------------------------------------------------ATATTGAGGATGCATAGTTTT------------- t0122560 10
----------------------------------------------------------------------------------------------------------------------------------------------------------------------------------------------TATTGAGGATGCATAGTTTT------------- t5294252 1
-----------------------------------------------------------------------------------------------------------------------------------------------------------------------------------------------ATTGAGGATGCATAGTTTTCA----------- t0192546 7
-----------------------------------------------------------------------------------------------------------------------------------------------------------------------------------------------ATTGAGGATGCATAGTTTTCAG---------- t0110272 11
------------------------------------------------------------------------------------------------------------------------------------------------------------------------------------------------TTGAGGATGCATAGTTTT------------- t0065979 18
------------------------------------------------------------------------------------------------------------------------------------------------------------------------------------------------TTGAGGATGCATAGTTTTC------------ t0261205 5
------------------------------------------------------------------------------------------------------------------------------------------------------------------------------------------------TTGAGGATGCATAGTTTTCA----------- t0022568 43
------------------------------------------------------------------------------------------------------------------------------------------------------------------------------------------------TTGAGGATGCATAGTTTTCAG---------- t0000019 24676
------------------------------------------------------------------------------------------------------------------------------------------------------------------------------------------------TTGAGGATGCATAGTTTTCAGA--------- t0024885 40
------------------------------------------------------------------------------------------------------------------------------------------------------------------------------------------------TTGAGGATGCATAGTTTTCAGAA-------- t0475980 3
------------------------------------------------------------------------------------------------------------------------------------------------------------------------------------------------TTGAGGATGCATAGTTTTCAGAAA------- t1555382 1
-------------------------------------------------------------------------------------------------------------------------------------------------------------------------------------------------TGAGGATGCATAGTTTTCAG---------- t0102627 12
-------------------------------------------------------------------------------------------------------------------------------------------------------------------------------------------------TGAGGATGCATAGTTTTCAGA--------- t0080530 15
--------------------------------------------------------------------------------------------------------------------------------------------------------------------------------------------------GAGGATGCATAGTTTTCAG---------- t1190298 2
---------------------------------------------------------------------------------------------------------------------------------------------------------------------------------------------------AGGATGCATAGTTTTCAG---------- t0533865 3
---------------------------------------------------------------------------------------------------------------------------------------------------------------------------------------------------AGGATGCATAGTTTTCAGAAA------- t5020563 1
---------------------------------------------------------------------------------------------------------------------------------------------------------------------------------------------------AGGATGCATAGTTTTCAGAAAATA---- t4727500 1
//
T24-m0191 scaffold266.0:383731:383953:- 223(nt) -102.10(kcal/mol)
ACTGCATTTTCCGAAAATAATGCATCTTCAACGTGGTGTTTGGATGAACGTGTTAAGATCCTACAAATGAAAATATTTCTACAAGGTGAATCACTCGGAAGTACAAAATCAGAGGAAAATTTTTGGTACTTCTCATACTTTTGAGGGGTTCATCTTGTTGTAAGATCTTAATAAGTTCATCCAAACACCATATTGAGGATGCATAGTTTTCAGAAAATACAAT T24-m0191 25264
..((.((((((.((((((.((((((((((((..((((((((((((((((.((((((((((.((((...(((.....))).((((((((((((.((((((((((....((((((((....))))))))........)))))))))).)))))))))))))))).)))))))))).))))))))))))))))..)))))))))))).)))))).)))))).))..
************GAAAATAATGCATCTTCAACG********************************************************************************************************************************************************************************************** T24-m0191-5p 15
************************************************************************************************************************************************************************************************TTGAGGATGCATAGTTTTCAG********** T24-m0191-3p 24849
---------TCCGAAAATAATGCATCTTCA------------------------------------------------------------------------------------------------------------------------------------------------------------------------------------------------- t0934898 2
-----------CGAAAATAATGCATCTTCAAC----------------------------------------------------------------------------------------------------------------------------------------------------------------------------------------------- t2270271 1
-----------CGAAAATAATGCATCTTCAACG---------------------------------------------------------------------------------------------------------------------------------------------------------------------------------------------- t3846149 1
------------GAAAATAATGCATCTTCAACG---------------------------------------------------------------------------------------------------------------------------------------------------------------------------------------------- t0154342 9
-------------AAAATAATGCATCTTCAACGT--------------------------------------------------------------------------------------------------------------------------------------------------------------------------------------------- t0701706 2
-------------------ATGCATCTTCAACGTGGTGT---------------------------------------------------------------------------------------------------------------------------------------------------------------------------------------- t4169388 1
-------------------ATGCATCTTCAACGTGGTGTT--------------------------------------------------------------------------------------------------------------------------------------------------------------------------------------- t0058261 20
----------------------CATCTTCAACGTGGTGTTTGG------------------------------------------------------------------------------------------------------------------------------------------------------------------------------------ t4161975 1
-----------------------ATCTTCAACGTGGTGTTTGGA----------------------------------------------------------------------------------------------------------------------------------------------------------------------------------- t0307159 5
------------------------TCTTCAACGTGGTGTTTGGAT---------------------------------------------------------------------------------------------------------------------------------------------------------------------------------- t0144146 9
---------------------------------TGGTGTTTGGATGAACGTGT-------------------------------------------------------------------------------------------------------------------------------------------------------------------------- t3322270 1
-------------------------------------------------------------------------------TACAAGGTGAATCACTCGGAA--------------------------------------------------------------------------------------------------------------------------- t4730152 1
----------------------------------------------------------------------------------AAGGTGAATCACTCGGAAGTA------------------------------------------------------------------------------------------------------------------------ t3463781 1
-----------------------------------------------------------------------------------AGGTGAATCACTCGGAAGTAC----------------------------------------------------------------------------------------------------------------------- t0962574 2
-----------------------------------------------------------------------------------AGGTGAATCACTCGGAAGTACA---------------------------------------------------------------------------------------------------------------------- t1205002 2
--------------------------------------------------------------------------------------TGAATCACTCGGAAGTACAAAATC----------------------------------------------------------------------------------------------------------------- t5256668 1
----------------------------------------------------------------------------------------------------------------------------------------------------------TTGTTGTAAGATCTTAATAAG------------------------------------------------ t0665527 2
----------------------------------------------------------------------------------------------------------------------------------------------------------TTGTTGTAAGATCTTAATAAGTT---------------------------------------------- t1583331 1
----------------------------------------------------------------------------------------------------------------------------------------------------------------TAAGATCTTAATAAGTTCATC------------------------------------------ t0855083 2
--------------------------------------------------------------------------------------------------------------------------------------------------------------------ATCTTAATAAGTTCATCCAAA-------------------------------------- t3702150 1
--------------------------------------------------------------------------------------------------------------------------------------------------------------------ATCTTAATAAGTTCATCCAAACACC---------------------------------- t5421240 1
---------------------------------------------------------------------------------------------------------------------------------------------------------------------TCTTAATAAGTTCATCCAAA-------------------------------------- t0478073 3
---------------------------------------------------------------------------------------------------------------------------------------------------------------------TCTTAATAAGTTCATCCAAACACC---------------------------------- t0291519 5
-----------------------------------------------------------------------------------------------------------------------------------------------------------------------TTAATAAGTTCATCCAAACACC---------------------------------- t0090815 14
------------------------------------------------------------------------------------------------------------------------------------------------------------------------TAATAAGTTCATCCAAACACC---------------------------------- t0310122 5
-------------------------------------------------------------------------------------------------------------------------------------------------------------------------AATAAGTTCATCCAAACACCA--------------------------------- t0986395 2
--------------------------------------------------------------------------------------------------------------------------------------------------------------------------ATAAGTTCATCCAAACACCA--------------------------------- t4608976 1
--------------------------------------------------------------------------------------------------------------------------------------------------------------------------ATAAGTTCATCCAAACACCAT-------------------------------- t0734900 2
---------------------------------------------------------------------------------------------------------------------------------------------------------------------------TAAGTTCATCCAAACACC---------------------------------- t5150576 1
---------------------------------------------------------------------------------------------------------------------------------------------------------------------------TAAGTTCATCCAAACACCA--------------------------------- t1251002 1
---------------------------------------------------------------------------------------------------------------------------------------------------------------------------TAAGTTCATCCAAACACCAT-------------------------------- t0603517 3
---------------------------------------------------------------------------------------------------------------------------------------------------------------------------TAAGTTCATCCAAACACCATA------------------------------- t0003760 173
-------------------------------------------------------------------------------------------------------------------------------------------------------------------------------TTCATCCAAACACCATATTGA--------------------------- t0573560 3
-----------------------------------------------------------------------------------------------------------------------------------------------------------------------------------TCCAAACACCATATTGAGGAT----------------------- t0612474 3
-----------------------------------------------------------------------------------------------------------------------------------------------------------------------------------TCCAAACACCATATTGAGGATGCA-------------------- t1965692 1
-------------------------------------------------------------------------------------------------------------------------------------------------------------------------------------CAAACACCATATTGAGGATG---------------------- t2725893 1
-------------------------------------------------------------------------------------------------------------------------------------------------------------------------------------CAAACACCATATTGAGGATGC--------------------- t0261001 5
-------------------------------------------------------------------------------------------------------------------------------------------------------------------------------------CAAACACCATATTGAGGATGCA-------------------- t1229477 2
--------------------------------------------------------------------------------------------------------------------------------------------------------------------------------------AAACACCATATTGAGGATGCA-------------------- t0017915 51
---------------------------------------------------------------------------------------------------------------------------------------------------------------------------------------AACACCATATTGAGGATGCAT------------------- t0460413 3
----------------------------------------------------------------------------------------------------------------------------------------------------------------------------------------ACACCATATTGAGGATGCATA------------------ t2139928 1
-----------------------------------------------------------------------------------------------------------------------------------------------------------------------------------------CACCATATTGAGGATGCATAG----------------- t0013035 66
------------------------------------------------------------------------------------------------------------------------------------------------------------------------------------------ACCATATTGAGGATGCATAGT---------------- t3645546 1
--------------------------------------------------------------------------------------------------------------------------------------------------------------------------------------------CATATTGAGGATGCATAGTTT-------------- t1194692 2
---------------------------------------------------------------------------------------------------------------------------------------------------------------------------------------------ATATTGAGGATGCATAGTTTT------------- t0122560 10
----------------------------------------------------------------------------------------------------------------------------------------------------------------------------------------------TATTGAGGATGCATAGTTTT------------- t5294252 1
-----------------------------------------------------------------------------------------------------------------------------------------------------------------------------------------------ATTGAGGATGCATAGTTTTCA----------- t0192546 7
-----------------------------------------------------------------------------------------------------------------------------------------------------------------------------------------------ATTGAGGATGCATAGTTTTCAG---------- t0110272 11
------------------------------------------------------------------------------------------------------------------------------------------------------------------------------------------------TTGAGGATGCATAGTTTT------------- t0065979 18
------------------------------------------------------------------------------------------------------------------------------------------------------------------------------------------------TTGAGGATGCATAGTTTTC------------ t0261205 5
------------------------------------------------------------------------------------------------------------------------------------------------------------------------------------------------TTGAGGATGCATAGTTTTCA----------- t0022568 43
------------------------------------------------------------------------------------------------------------------------------------------------------------------------------------------------TTGAGGATGCATAGTTTTCAG---------- t0000019 24676
------------------------------------------------------------------------------------------------------------------------------------------------------------------------------------------------TTGAGGATGCATAGTTTTCAGA--------- t0024885 40
------------------------------------------------------------------------------------------------------------------------------------------------------------------------------------------------TTGAGGATGCATAGTTTTCAGAA-------- t0475980 3
------------------------------------------------------------------------------------------------------------------------------------------------------------------------------------------------TTGAGGATGCATAGTTTTCAGAAA------- t1555382 1
-------------------------------------------------------------------------------------------------------------------------------------------------------------------------------------------------TGAGGATGCATAGTTTTCAG---------- t0102627 12
-------------------------------------------------------------------------------------------------------------------------------------------------------------------------------------------------TGAGGATGCATAGTTTTCAGA--------- t0080530 15
--------------------------------------------------------------------------------------------------------------------------------------------------------------------------------------------------GAGGATGCATAGTTTTCAG---------- t1190298 2
---------------------------------------------------------------------------------------------------------------------------------------------------------------------------------------------------AGGATGCATAGTTTTCAG---------- t0533865 3
---------------------------------------------------------------------------------------------------------------------------------------------------------------------------------------------------AGGATGCATAGTTTTCAGAAA------- t5020563 1
---------------------------------------------------------------------------------------------------------------------------------------------------------------------------------------------------AGGATGCATAGTTTTCAGAAAATA---- t4727500 1
//
T37-m0207 scaffold266.0:262299:262521:+ 223(nt) -102.10(kcal/mol)
ACTGCATTTTCCGAAAATAATGCATCTTCAACGTGGTGTTTGGATGAACGTGTTAAGATCCTACAAATGAAAATATTTCTACAAGGTGAATCACTCGGAAGTACAAAATCAGAGGAAAATTTTTGGTACTTCTCATACTTTTGAGGGGTTCATCTTGTTGTAAGATCTTAATAAGTTCATCCAAACACCATATTGAGGATGCATAGTTTTCAGAAAATACAAT T37-m0207 29586
..((.((((((.((((((.((((((((((((..((((((((((((((((.((((((((((.((((...(((.....))).((((((((((((.((((((((((....((((((((....))))))))........)))))))))).)))))))))))))))).)))))))))).))))))))))))))))..)))))))))))).)))))).)))))).))..
************GAAAATAATGCATCTTCAACG********************************************************************************************************************************************************************************************** T37-m0207-5p 10
************************************************************************************************************************************************************************************************TTGAGGATGCATAGTTTTCAG********** T37-m0207-3p 29021
-------TTTCCGAAAATAATGCATCTT--------------------------------------------------------------------------------------------------------------------------------------------------------------------------------------------------- t0869423 1
-----------CGAAAATAATGCATCTTCAACG---------------------------------------------------------------------------------------------------------------------------------------------------------------------------------------------- t1489357 1
------------GAAAATAATGCATCTTCAACG---------------------------------------------------------------------------------------------------------------------------------------------------------------------------------------------- t0726586 2
-------------AAAATAATGCATCTTCAACGT--------------------------------------------------------------------------------------------------------------------------------------------------------------------------------------------- t0171296 5
---------------AATAATGCATCTTCAACGTGGTGT---------------------------------------------------------------------------------------------------------------------------------------------------------------------------------------- t0761703 2
-------------------ATGCATCTTCAACGTGGTGT---------------------------------------------------------------------------------------------------------------------------------------------------------------------------------------- t0563231 2
-------------------ATGCATCTTCAACGTGGTGTT--------------------------------------------------------------------------------------------------------------------------------------------------------------------------------------- t0029874 25
----------------------CATCTTCAACGTGGTGTTTGG------------------------------------------------------------------------------------------------------------------------------------------------------------------------------------ t0233676 4
-----------------------ATCTTCAACGTGGTGTTTGGA----------------------------------------------------------------------------------------------------------------------------------------------------------------------------------- t0565317 2
------------------------TCTTCAACGTGGTGTTTGGAT---------------------------------------------------------------------------------------------------------------------------------------------------------------------------------- t0063060 13
------------------------------ACGTGGTGTTTGGATGAACGTG--------------------------------------------------------------------------------------------------------------------------------------------------------------------------- t2257299 1
---------------------------------TGGTGTTTGGATGAACGTGTT------------------------------------------------------------------------------------------------------------------------------------------------------------------------- t0495876 2
----------------------------------------------------------------------------------AAGGTGAATCACTCGGAAGTA------------------------------------------------------------------------------------------------------------------------ t0924149 1
-----------------------------------------------------------------------------------AGGTGAATCACTCGGAAGTAC----------------------------------------------------------------------------------------------------------------------- t0904763 1
-----------------------------------------------------------------------------------AGGTGAATCACTCGGAAGTACA---------------------------------------------------------------------------------------------------------------------- t3495026 1
-----------------------------------------------------------------------------------AGGTGAATCACTCGGAAGTACAA--------------------------------------------------------------------------------------------------------------------- t3079724 1
-------------------------------------------------------------------------------------GTGAATCACTCGGAAGTACA---------------------------------------------------------------------------------------------------------------------- t3229214 1
--------------------------------------------------------------------------------------TGAATCACTCGGAAGTACAA--------------------------------------------------------------------------------------------------------------------- t3122167 1
--------------------------------------------------------------------------------------TGAATCACTCGGAAGTACAAA-------------------------------------------------------------------------------------------------------------------- t0344450 3
--------------------------------------------------------------------------------------TGAATCACTCGGAAGTACAAAAT------------------------------------------------------------------------------------------------------------------ t0196223 5
------------------------------------------------------------------------------------------TCACTCGGAAGTACAAAATCA---------------------------------------------------------------------------------------------------------------- t3919768 1
----------------------------------------------------------------------------------------------------------------------------------------------------------TTGTTGTAAGATCTTAATAAG------------------------------------------------ t0891453 1
----------------------------------------------------------------------------------------------------------------------------------------------------------------TAAGATCTTAATAAGTTCATC------------------------------------------ t0681984 2
--------------------------------------------------------------------------------------------------------------------------------------------------------------------ATCTTAATAAGTTCATCCAAA-------------------------------------- t0299535 3
---------------------------------------------------------------------------------------------------------------------------------------------------------------------TCTTAATAAGTTCATCCAAAC------------------------------------- t2828834 1
---------------------------------------------------------------------------------------------------------------------------------------------------------------------TCTTAATAAGTTCATCCAAACACC---------------------------------- t0407288 3
----------------------------------------------------------------------------------------------------------------------------------------------------------------------CTTAATAAGTTCATCCAAACACCA--------------------------------- t2977894 1
-----------------------------------------------------------------------------------------------------------------------------------------------------------------------TTAATAAGTTCATCCAAACAC----------------------------------- t0638620 2
-----------------------------------------------------------------------------------------------------------------------------------------------------------------------TTAATAAGTTCATCCAAACACC---------------------------------- t0036944 21
------------------------------------------------------------------------------------------------------------------------------------------------------------------------TAATAAGTTCATCCAAACACC---------------------------------- t0083063 10
------------------------------------------------------------------------------------------------------------------------------------------------------------------------TAATAAGTTCATCCAAACACCATA------------------------------- t0992074 1
-------------------------------------------------------------------------------------------------------------------------------------------------------------------------AATAAGTTCATCCAAACACCA--------------------------------- t1161726 1
--------------------------------------------------------------------------------------------------------------------------------------------------------------------------ATAAGTTCATCCAAACACCAT-------------------------------- t0226460 4
--------------------------------------------------------------------------------------------------------------------------------------------------------------------------ATAAGTTCATCCAAACACCATA------------------------------- t0597287 2
---------------------------------------------------------------------------------------------------------------------------------------------------------------------------TAAGTTCATCCAAACACCAT-------------------------------- t0613325 2
---------------------------------------------------------------------------------------------------------------------------------------------------------------------------TAAGTTCATCCAAACACCATA------------------------------- t0002346 229
---------------------------------------------------------------------------------------------------------------------------------------------------------------------------TAAGTTCATCCAAACACCATAT------------------------------ t0298791 3
-------------------------------------------------------------------------------------------------------------------------------------------------------------------------------TTCATCCAAACACCATATTG---------------------------- t3295833 1
-------------------------------------------------------------------------------------------------------------------------------------------------------------------------------TTCATCCAAACACCATATTGA--------------------------- t1492445 1
--------------------------------------------------------------------------------------------------------------------------------------------------------------------------------TCATCCAAACACCATATTGAG-------------------------- t1466394 1
----------------------------------------------------------------------------------------------------------------------------------------------------------------------------------ATCCAAACACCATATTGAGGATGC--------------------- t0567742 2
-----------------------------------------------------------------------------------------------------------------------------------------------------------------------------------TCCAAACACCATATTGAGGAT----------------------- t2626636 1
-----------------------------------------------------------------------------------------------------------------------------------------------------------------------------------TCCAAACACCATATTGAGGATGCA-------------------- t1873023 1
-------------------------------------------------------------------------------------------------------------------------------------------------------------------------------------CAAACACCATATTGAGGATGC--------------------- t0209536 4
-------------------------------------------------------------------------------------------------------------------------------------------------------------------------------------CAAACACCATATTGAGGATGCA-------------------- t0078311 11
--------------------------------------------------------------------------------------------------------------------------------------------------------------------------------------AAACACCATATTGAGGATGC--------------------- t3350697 1
--------------------------------------------------------------------------------------------------------------------------------------------------------------------------------------AAACACCATATTGAGGATGCA-------------------- t0007616 82
---------------------------------------------------------------------------------------------------------------------------------------------------------------------------------------AACACCATATTGAGGATGCAT------------------- t1361237 1
----------------------------------------------------------------------------------------------------------------------------------------------------------------------------------------ACACCATATTGAGGATGCATA------------------ t2130081 1
-----------------------------------------------------------------------------------------------------------------------------------------------------------------------------------------CACCATATTGAGGATGCATA------------------ t3217609 1
-----------------------------------------------------------------------------------------------------------------------------------------------------------------------------------------CACCATATTGAGGATGCATAG----------------- t0006791 91
------------------------------------------------------------------------------------------------------------------------------------------------------------------------------------------ACCATATTGAGGATGCATAGT---------------- t1192102 1
------------------------------------------------------------------------------------------------------------------------------------------------------------------------------------------ACCATATTGAGGATGCATAGTTT-------------- t0510070 2
-------------------------------------------------------------------------------------------------------------------------------------------------------------------------------------------CCATATTGAGGATGCATAGTTT-------------- t1879622 1
--------------------------------------------------------------------------------------------------------------------------------------------------------------------------------------------CATATTGAGGATGCATAGTTT-------------- t3384502 1
---------------------------------------------------------------------------------------------------------------------------------------------------------------------------------------------ATATTGAGGATGCATAGTTTT------------- t0210790 4
----------------------------------------------------------------------------------------------------------------------------------------------------------------------------------------------TATTGAGGATGCATAGTTTTCAG---------- t2771293 1
-----------------------------------------------------------------------------------------------------------------------------------------------------------------------------------------------ATTGAGGATGCATAGTTTTCA----------- t0374075 3
-----------------------------------------------------------------------------------------------------------------------------------------------------------------------------------------------ATTGAGGATGCATAGTTTTCAG---------- t0212015 4
------------------------------------------------------------------------------------------------------------------------------------------------------------------------------------------------TTGAGGATGCATAGTTTT------------- t0008510 75
------------------------------------------------------------------------------------------------------------------------------------------------------------------------------------------------TTGAGGATGCATAGTTTTC------------ t0050810 15
------------------------------------------------------------------------------------------------------------------------------------------------------------------------------------------------TTGAGGATGCATAGTTTTCA----------- t0036051 21
------------------------------------------------------------------------------------------------------------------------------------------------------------------------------------------------TTGAGGATGCATAGTTTTCAG---------- t0000017 28826
------------------------------------------------------------------------------------------------------------------------------------------------------------------------------------------------TTGAGGATGCATAGTTTTCAGA--------- t0023609 31
------------------------------------------------------------------------------------------------------------------------------------------------------------------------------------------------TTGAGGATGCATAGTTTTCAGAA-------- t0544952 2
------------------------------------------------------------------------------------------------------------------------------------------------------------------------------------------------TTGAGGATGCATAGTTTTCAGAAA------- t0475471 2
------------------------------------------------------------------------------------------------------------------------------------------------------------------------------------------------TTGAGGATGCATAGTTTTCAGAAAA------ t0959461 1
-------------------------------------------------------------------------------------------------------------------------------------------------------------------------------------------------TGAGGATGCATAGTTTTCAG---------- t0046073 17
-------------------------------------------------------------------------------------------------------------------------------------------------------------------------------------------------TGAGGATGCATAGTTTTCAGA--------- t0055077 14
-------------------------------------------------------------------------------------------------------------------------------------------------------------------------------------------------TGAGGATGCATAGTTTTCAGAA-------- t1599497 1
--------------------------------------------------------------------------------------------------------------------------------------------------------------------------------------------------GAGGATGCATAGTTTTCAG---------- t0734990 2
---------------------------------------------------------------------------------------------------------------------------------------------------------------------------------------------------AGGATGCATAGTTTTCAG---------- t3502167 1
---------------------------------------------------------------------------------------------------------------------------------------------------------------------------------------------------AGGATGCATAGTTTTCAGA--------- t3541596 1
//
T37-m0210 scaffold266.0:383731:383953:- 223(nt) -102.10(kcal/mol)
ACTGCATTTTCCGAAAATAATGCATCTTCAACGTGGTGTTTGGATGAACGTGTTAAGATCCTACAAATGAAAATATTTCTACAAGGTGAATCACTCGGAAGTACAAAATCAGAGGAAAATTTTTGGTACTTCTCATACTTTTGAGGGGTTCATCTTGTTGTAAGATCTTAATAAGTTCATCCAAACACCATATTGAGGATGCATAGTTTTCAGAAAATACAAT T37-m0210 29586
..((.((((((.((((((.((((((((((((..((((((((((((((((.((((((((((.((((...(((.....))).((((((((((((.((((((((((....((((((((....))))))))........)))))))))).)))))))))))))))).)))))))))).))))))))))))))))..)))))))))))).)))))).)))))).))..
************GAAAATAATGCATCTTCAACG********************************************************************************************************************************************************************************************** T37-m0210-5p 10
************************************************************************************************************************************************************************************************TTGAGGATGCATAGTTTTCAG********** T37-m0210-3p 29021
-------TTTCCGAAAATAATGCATCTT--------------------------------------------------------------------------------------------------------------------------------------------------------------------------------------------------- t0869423 1
-----------CGAAAATAATGCATCTTCAACG---------------------------------------------------------------------------------------------------------------------------------------------------------------------------------------------- t1489357 1
------------GAAAATAATGCATCTTCAACG---------------------------------------------------------------------------------------------------------------------------------------------------------------------------------------------- t0726586 2
-------------AAAATAATGCATCTTCAACGT--------------------------------------------------------------------------------------------------------------------------------------------------------------------------------------------- t0171296 5
---------------AATAATGCATCTTCAACGTGGTGT---------------------------------------------------------------------------------------------------------------------------------------------------------------------------------------- t0761703 2
-------------------ATGCATCTTCAACGTGGTGT---------------------------------------------------------------------------------------------------------------------------------------------------------------------------------------- t0563231 2
-------------------ATGCATCTTCAACGTGGTGTT--------------------------------------------------------------------------------------------------------------------------------------------------------------------------------------- t0029874 25
----------------------CATCTTCAACGTGGTGTTTGG------------------------------------------------------------------------------------------------------------------------------------------------------------------------------------ t0233676 4
-----------------------ATCTTCAACGTGGTGTTTGGA----------------------------------------------------------------------------------------------------------------------------------------------------------------------------------- t0565317 2
------------------------TCTTCAACGTGGTGTTTGGAT---------------------------------------------------------------------------------------------------------------------------------------------------------------------------------- t0063060 13
------------------------------ACGTGGTGTTTGGATGAACGTG--------------------------------------------------------------------------------------------------------------------------------------------------------------------------- t2257299 1
---------------------------------TGGTGTTTGGATGAACGTGTT------------------------------------------------------------------------------------------------------------------------------------------------------------------------- t0495876 2
----------------------------------------------------------------------------------AAGGTGAATCACTCGGAAGTA------------------------------------------------------------------------------------------------------------------------ t0924149 1
-----------------------------------------------------------------------------------AGGTGAATCACTCGGAAGTAC----------------------------------------------------------------------------------------------------------------------- t0904763 1
-----------------------------------------------------------------------------------AGGTGAATCACTCGGAAGTACA---------------------------------------------------------------------------------------------------------------------- t3495026 1
-----------------------------------------------------------------------------------AGGTGAATCACTCGGAAGTACAA--------------------------------------------------------------------------------------------------------------------- t3079724 1
-------------------------------------------------------------------------------------GTGAATCACTCGGAAGTACA---------------------------------------------------------------------------------------------------------------------- t3229214 1
--------------------------------------------------------------------------------------TGAATCACTCGGAAGTACAA--------------------------------------------------------------------------------------------------------------------- t3122167 1
--------------------------------------------------------------------------------------TGAATCACTCGGAAGTACAAA-------------------------------------------------------------------------------------------------------------------- t0344450 3
--------------------------------------------------------------------------------------TGAATCACTCGGAAGTACAAAAT------------------------------------------------------------------------------------------------------------------ t0196223 5
------------------------------------------------------------------------------------------TCACTCGGAAGTACAAAATCA---------------------------------------------------------------------------------------------------------------- t3919768 1
----------------------------------------------------------------------------------------------------------------------------------------------------------TTGTTGTAAGATCTTAATAAG------------------------------------------------ t0891453 1
----------------------------------------------------------------------------------------------------------------------------------------------------------------TAAGATCTTAATAAGTTCATC------------------------------------------ t0681984 2
--------------------------------------------------------------------------------------------------------------------------------------------------------------------ATCTTAATAAGTTCATCCAAA-------------------------------------- t0299535 3
---------------------------------------------------------------------------------------------------------------------------------------------------------------------TCTTAATAAGTTCATCCAAAC------------------------------------- t2828834 1
---------------------------------------------------------------------------------------------------------------------------------------------------------------------TCTTAATAAGTTCATCCAAACACC---------------------------------- t0407288 3
----------------------------------------------------------------------------------------------------------------------------------------------------------------------CTTAATAAGTTCATCCAAACACCA--------------------------------- t2977894 1
-----------------------------------------------------------------------------------------------------------------------------------------------------------------------TTAATAAGTTCATCCAAACAC----------------------------------- t0638620 2
-----------------------------------------------------------------------------------------------------------------------------------------------------------------------TTAATAAGTTCATCCAAACACC---------------------------------- t0036944 21
------------------------------------------------------------------------------------------------------------------------------------------------------------------------TAATAAGTTCATCCAAACACC---------------------------------- t0083063 10
------------------------------------------------------------------------------------------------------------------------------------------------------------------------TAATAAGTTCATCCAAACACCATA------------------------------- t0992074 1
-------------------------------------------------------------------------------------------------------------------------------------------------------------------------AATAAGTTCATCCAAACACCA--------------------------------- t1161726 1
--------------------------------------------------------------------------------------------------------------------------------------------------------------------------ATAAGTTCATCCAAACACCAT-------------------------------- t0226460 4
--------------------------------------------------------------------------------------------------------------------------------------------------------------------------ATAAGTTCATCCAAACACCATA------------------------------- t0597287 2
---------------------------------------------------------------------------------------------------------------------------------------------------------------------------TAAGTTCATCCAAACACCAT-------------------------------- t0613325 2
---------------------------------------------------------------------------------------------------------------------------------------------------------------------------TAAGTTCATCCAAACACCATA------------------------------- t0002346 229
---------------------------------------------------------------------------------------------------------------------------------------------------------------------------TAAGTTCATCCAAACACCATAT------------------------------ t0298791 3
-------------------------------------------------------------------------------------------------------------------------------------------------------------------------------TTCATCCAAACACCATATTG---------------------------- t3295833 1
-------------------------------------------------------------------------------------------------------------------------------------------------------------------------------TTCATCCAAACACCATATTGA--------------------------- t1492445 1
--------------------------------------------------------------------------------------------------------------------------------------------------------------------------------TCATCCAAACACCATATTGAG-------------------------- t1466394 1
----------------------------------------------------------------------------------------------------------------------------------------------------------------------------------ATCCAAACACCATATTGAGGATGC--------------------- t0567742 2
-----------------------------------------------------------------------------------------------------------------------------------------------------------------------------------TCCAAACACCATATTGAGGAT----------------------- t2626636 1
-----------------------------------------------------------------------------------------------------------------------------------------------------------------------------------TCCAAACACCATATTGAGGATGCA-------------------- t1873023 1
-------------------------------------------------------------------------------------------------------------------------------------------------------------------------------------CAAACACCATATTGAGGATGC--------------------- t0209536 4
-------------------------------------------------------------------------------------------------------------------------------------------------------------------------------------CAAACACCATATTGAGGATGCA-------------------- t0078311 11
--------------------------------------------------------------------------------------------------------------------------------------------------------------------------------------AAACACCATATTGAGGATGC--------------------- t3350697 1
--------------------------------------------------------------------------------------------------------------------------------------------------------------------------------------AAACACCATATTGAGGATGCA-------------------- t0007616 82
---------------------------------------------------------------------------------------------------------------------------------------------------------------------------------------AACACCATATTGAGGATGCAT------------------- t1361237 1
----------------------------------------------------------------------------------------------------------------------------------------------------------------------------------------ACACCATATTGAGGATGCATA------------------ t2130081 1
-----------------------------------------------------------------------------------------------------------------------------------------------------------------------------------------CACCATATTGAGGATGCATA------------------ t3217609 1
-----------------------------------------------------------------------------------------------------------------------------------------------------------------------------------------CACCATATTGAGGATGCATAG----------------- t0006791 91
------------------------------------------------------------------------------------------------------------------------------------------------------------------------------------------ACCATATTGAGGATGCATAGT---------------- t1192102 1
------------------------------------------------------------------------------------------------------------------------------------------------------------------------------------------ACCATATTGAGGATGCATAGTTT-------------- t0510070 2
-------------------------------------------------------------------------------------------------------------------------------------------------------------------------------------------CCATATTGAGGATGCATAGTTT-------------- t1879622 1
--------------------------------------------------------------------------------------------------------------------------------------------------------------------------------------------CATATTGAGGATGCATAGTTT-------------- t3384502 1
---------------------------------------------------------------------------------------------------------------------------------------------------------------------------------------------ATATTGAGGATGCATAGTTTT------------- t0210790 4
----------------------------------------------------------------------------------------------------------------------------------------------------------------------------------------------TATTGAGGATGCATAGTTTTCAG---------- t2771293 1
-----------------------------------------------------------------------------------------------------------------------------------------------------------------------------------------------ATTGAGGATGCATAGTTTTCA----------- t0374075 3
-----------------------------------------------------------------------------------------------------------------------------------------------------------------------------------------------ATTGAGGATGCATAGTTTTCAG---------- t0212015 4
------------------------------------------------------------------------------------------------------------------------------------------------------------------------------------------------TTGAGGATGCATAGTTTT------------- t0008510 75
------------------------------------------------------------------------------------------------------------------------------------------------------------------------------------------------TTGAGGATGCATAGTTTTC------------ t0050810 15
------------------------------------------------------------------------------------------------------------------------------------------------------------------------------------------------TTGAGGATGCATAGTTTTCA----------- t0036051 21
------------------------------------------------------------------------------------------------------------------------------------------------------------------------------------------------TTGAGGATGCATAGTTTTCAG---------- t0000017 28826
------------------------------------------------------------------------------------------------------------------------------------------------------------------------------------------------TTGAGGATGCATAGTTTTCAGA--------- t0023609 31
------------------------------------------------------------------------------------------------------------------------------------------------------------------------------------------------TTGAGGATGCATAGTTTTCAGAA-------- t0544952 2
------------------------------------------------------------------------------------------------------------------------------------------------------------------------------------------------TTGAGGATGCATAGTTTTCAGAAA------- t0475471 2
------------------------------------------------------------------------------------------------------------------------------------------------------------------------------------------------TTGAGGATGCATAGTTTTCAGAAAA------ t0959461 1
-------------------------------------------------------------------------------------------------------------------------------------------------------------------------------------------------TGAGGATGCATAGTTTTCAG---------- t0046073 17
-------------------------------------------------------------------------------------------------------------------------------------------------------------------------------------------------TGAGGATGCATAGTTTTCAGA--------- t0055077 14
-------------------------------------------------------------------------------------------------------------------------------------------------------------------------------------------------TGAGGATGCATAGTTTTCAGAA-------- t1599497 1
--------------------------------------------------------------------------------------------------------------------------------------------------------------------------------------------------GAGGATGCATAGTTTTCAG---------- t0734990 2
---------------------------------------------------------------------------------------------------------------------------------------------------------------------------------------------------AGGATGCATAGTTTTCAG---------- t3502167 1
---------------------------------------------------------------------------------------------------------------------------------------------------------------------------------------------------AGGATGCATAGTTTTCAGA--------- t3541596 1
//
novel16
T24-m0016 scaffold103.0:770828:771097:- 270(nt) -79.30(kcal/mol)
TTTGATAGGGTTGTCGAAGTAGCTGCCGACTCATTCACTCAAGCACTCAGTAGAGATTAAAGGAGTATCCGGCTTGTCTTATTACTTTCCTTCATTCCTGCTGCACATACATATGTTGCTCTCAGATGTGGCACTTCCAGACCGGACTAGAAGCGACTGCAGATGGACCGTCATCGGATGTGGGACTTGTGCCTTTCCGAAATCATCAGACAATTTGCTACTGTGGTTGTGTGAATGATGCGGGAGATATTTTACATCCCTCTTTCTCTG T24-m0016 137
...((.((((.(((.((((((.((.(((..((((((((.(((.(((..(((((........((.....))...((((((........(((.((....(((..((((((....))).)))...)))..(..((.((((.((......)).)))).).)..).)).)))......(((((...(((.(....)))).))))).......))))))....)))))))).))).))))))))..))).)).))))))))).))))...))....
********************AGCTGCCGACTCATTCACTCA************************************************************************************************************************************************************************************************************************************* T24-m0016-5p 25
*************************************************************************************************************************************************************************************************************************************TGTGAATGATGCGGGAGATAT******************** T24-m0016-3p 108
--------------------AGCTGCCGACTCATTCACTC-----------------------------------------------------------------------------------------------------------------------------------------------------------------------------------------------------------------------
--------------------AGCTGCCGACTCATTCACTCA----------------------------------------------------------------------------------------------------------------------------------------------------------------------------------------------------------------------
------------------------------TCATTCACTCAAGCACTCAGTAG----------------------------------------------------------------------------------------------------------------------------------------------------------------------------------------------------------
-----------------------------------------------------------------------------------------------------------------TGTTGCTCTCAGATGTGGCACT------------------------------------------------------------------------------------------------------------------------
-----------------------------------------------------------------------------------------------------------------------------------------------------------------GATGGACCGTCATCGGATGTGG------------------------------------------------------------------------
----------------------------------------------------------------------------------------------------------------------------------------------------------------------------------------------------------------------------------TTGTGTGAATGATGCGGGAGATA------
----------------------------------------------------------------------------------------------------------------------------------------------------------------------------------------------------------------------------------TTGTGTGAATGATGCGGGAGATAT-----
-------------------------------------------------------------------------------------------------------------------------------------------------------------------------------------------------------------------------------------TGTGAATGATGCGGGAGATA------
-------------------------------------------------------------------------------------------------------------------------------------------------------------------------------------------------------------------------------------TGTGAATGATGCGGGAGATAT-----
-------------------------------------------------------------------------------------------------------------------------------------------------------------------------------------------------------------------------------------TGTGAATGATGCGGGAGATATT----
--------------------------------------------------------------------------------------------------------------------------------------------------------------------------------------------------------------------------------------GTGAATGATGCGGGAGATAT-----
//
T37-m0018 scaffold103.0:770828:771097:- 270(nt) -79.30(kcal/mol)
TTTGATAGGGTTGTCGAAGTAGCTGCCGACTCATTCACTCAAGCACTCAGTAGAGATTAAAGGAGTATCCGGCTTGTCTTATTACTTTCCTTCATTCCTGCTGCACATACATATGTTGCTCTCAGATGTGGCACTTCCAGACCGGACTAGAAGCGACTGCAGATGGACCGTCATCGGATGTGGGACTTGTGCCTTTCCGAAATCATCAGACAATTTGCTACTGTGGTTGTGTGAATGATGCGGGAGATATTTTACATCCCTCTTTCTCTG T37-m0018 126
...((.((((.(((.((((((.((.(((..((((((((.(((.(((..(((((........((.....))...((((((........(((.((....(((..((((((....))).)))...)))..(..((.((((.((......)).)))).).)..).)).)))......(((((...(((.(....)))).))))).......))))))....)))))))).))).))))))))..))).)).))))))))).))))...))....
********************AGCTGCCGACTCATTCACTCA************************************************************************************************************************************************************************************************************************************* T37-m0018-5p 11
*************************************************************************************************************************************************************************************************************************************TGTGAATGATGCGGGAGATAT******************** T37-m0018-3p 114
TTTGATAGGGTTGTCGAAGTA--------------------------------------------------------------------------------------------------------------------------------------------------------------------------------------------------------------------------------------------------------- t3373313 1
--------------------AGCTGCCGACTCATTCACTCA----------------------------------------------------------------------------------------------------------------------------------------------------------------------------------------------------------------------
----------------------------------------------------------------------------------------------------------------------------------------------------------------------------------------------------------------------------------TTGTGTGAATGATGCGGGAGAT-------
----------------------------------------------------------------------------------------------------------------------------------------------------------------------------------------------------------------------------------TTGTGTGAATGATGCGGGAGATAT-----
-------------------------------------------------------------------------------------------------------------------------------------------------------------------------------------------------------------------------------------TGTGAATGATGCGGGAGAT-------
-------------------------------------------------------------------------------------------------------------------------------------------------------------------------------------------------------------------------------------TGTGAATGATGCGGGAGATA------
-------------------------------------------------------------------------------------------------------------------------------------------------------------------------------------------------------------------------------------TGTGAATGATGCGGGAGATAT-----
-------------------------------------------------------------------------------------------------------------------------------------------------------------------------------------------------------------------------------------TGTGAATGATGCGGGAGATATT----
//
novel169
T24-m0205 scaffold28.0:521136:521245:+ 110(nt) -32.70(kcal/mol)
TAGGAAAAATTAGGATAGGATAAGATAAGGTTAGGTTGGATAAGGTTTGGATAATGTTCTTTCTTTTTAGCTGATTCCTTATCTTCAATGTCTTGAATTAATTCTTCCAG T24-m0205 116
..((((.((((((..(((((((((((((((...(((((((.((((...(((......))).)))))))))))....))))))))....)))))))..)))))).))))..
**********TAGGATAGGATAAGATAAGGTTA***************************************************************************** T24-m0205-5p 112
***************************************************************************TCCTTATCTTCAATGTCTTGAATTAAT******** T24-m0205-3p 1
--------ATTAGGATAGGATAAGATAAGGTT------------------------------------------------------------------------------ t0188758 7
---------TTAGGATAGGATAAGATAAGGT------------------------------------------------------------------------------- t5118022 1
---------TTAGGATAGGATAAGATAAGGTT------------------------------------------------------------------------------ t0048802 23
---------TTAGGATAGGATAAGATAAGGTTA----------------------------------------------------------------------------- t2804535 1
----------TAGGATAGGATAAGATAAGG-------------------------------------------------------------------------------- t2059229 1
----------TAGGATAGGATAAGATAAGGT------------------------------------------------------------------------------- t5304205 1
----------TAGGATAGGATAAGATAAGGTT------------------------------------------------------------------------------ t0124185 10
----------TAGGATAGGATAAGATAAGGTTA----------------------------------------------------------------------------- t0015203 59
-----------AGGATAGGATAAGATAAGGT------------------------------------------------------------------------------- t4718444 1
-----------AGGATAGGATAAGATAAGGTT------------------------------------------------------------------------------ t0427523 4
-----------AGGATAGGATAAGATAAGGTTA----------------------------------------------------------------------------- t0574789 3
-----------AGGATAGGATAAGATAAGGTTAG---------------------------------------------------------------------------- t3171693 1
--------------------------------------------------------------CTTTTTAGCTGATTCCTTATCTTC------------------------ t2973871 1
--------------------------------------------------------------------AGCTGATTCCTTATCTTCAAT--------------------- t2177969 1
--------------------------------------------------------------------AGCTGATTCCTTATCTTCAATGTC------------------ t3952242 1
-------------------------------------------------------------------------ATTCCTTATCTTCAATGTCTTGAA------------- t1999418 1
//
novel179
T24-m0219 scaffold292.0:202953:203207:+ 255(nt) -99.40(kcal/mol)
TGGGAACGAGGTATGCAGTGCAGCCAAGGATGACTTGCCGGCAACAATGCTCCCATACAATATTTGTATATCAACCCTAATCTTGCAGATCTATATATGTATATATGTATATGTGCATAGCATATACATATGGGATGTATCATGTATGTTGATGTCATCTCATGCGTATATGCATGATAGATAAGATACATGATCTTGTGACAATGAGTTGATCGGCAAGTCGTCTCTGGCTACATTTTTGCCTCCTTTTCTCAT T24-m0219 470
((((((.((((((...((((.(((((..(((((((((((((((((.......................(((((..........((((.((.(((((((....))))))).)).))))..((((((((.((((((((((((((.......))))).))))))))).)))))))).))))).(((((((.....)))))))........)))).)))))))))))))..))))).))))..))))))...)))))).
********************CAGCCAAGGATGACTTGCCGG********************************************************************************************************************************************************************************************************************** T24-m0219-5p 448
**********************************************************************************************************************************************************************************************************************GGCAAGTCGTCTCTGGCTACA******************** T24-m0219-3p 20
--------------------CAGCCAAGGATGACTTGCCGG----------------------------------------------------------------------------------------------------------------------------------------------------------------------------------------------------------------------
--------------------CAGCCAAGGATGACTTGCCGGC---------------------------------------------------------------------------------------------------------------------------------------------------------------------------------------------------------------------
--------------------CAGCCAAGGATGACTTGCCGGCA--------------------------------------------------------------------------------------------------------------------------------------------------------------------------------------------------------------------
---------------------------------------------------------------------------------------------------------------------------------------------------------------------------------------------------------CAATGAGTTGATCGGCAAGTCG--------------------------------
--------------------------------------------------------------------------------------------------------------------------------------------------------------------------------------------------------------------TCGGCAAGTCGTCTCTGGCTAC---------------------
----------------------------------------------------------------------------------------------------------------------------------------------------------------------------------------------------------------------GGCAAGTCGTCTCTGGCTA----------------------
----------------------------------------------------------------------------------------------------------------------------------------------------------------------------------------------------------------------GGCAAGTCGTCTCTGGCTAC---------------------
----------------------------------------------------------------------------------------------------------------------------------------------------------------------------------------------------------------------GGCAAGTCGTCTCTGGCTACA--------------------
----------------------------------------------------------------------------------------------------------------------------------------------------------------------------------------------------------------------GGCAAGTCGTCTCTGGCTACAT-------------------
-----------------------------------------------------------------------------------------------------------------------------------------------------------------------------------------------------------------------GCAAGTCGTCTCTGGCTAC---------------------
-----------------------------------------------------------------------------------------------------------------------------------------------------------------------------------------------------------------------GCAAGTCGTCTCTGGCTACA--------------------
------------------------------------------------------------------------------------------------------------------------------------------------------------------------------------------------------------------------CAAGTCGTCTCTGGCTACATT------------------
----------------------------------------------------------------------------------------------------------------------------------------------------------------------------------------------------------------------------------CTGGCTACATTTTTGCCTCCT--------
//
T37-m0231 scaffold292.0:202953:203206:+ 254(nt) -98.90(kcal/mol)
TGGGAACGAGGTATGCAGTGCAGCCAAGGATGACTTGCCGGCAACAATGCTCCCATACAATATTTGTATATCAACCCTAATCTTGCAGATCTATATATGTATATATGTATATGTGCATAGCATATACATATGGGATGTATCATGTATGTTGATGTCATCTCATGCGTATATGCATGATAGATAAGATACATGATCTTGTGACAATGAGTTGATCGGCAAGTCGTCTCTGGCTACATTTTTGCCTCCTTTTCTCA T37-m0231 536
.(((((.((((((...((((.(((((..(((((((((((((((((.......................(((((..........((((.((.(((((((....))))))).)).))))..((((((((.((((((((((((((.......))))).))))))))).)))))))).))))).(((((((.....)))))))........)))).)))))))))))))..))))).))))..))))))...))))).
********************CAGCCAAGGATGACTTGCCGG********************************************************************************************************************************************************************************************************************* T37-m0231-5p 521
**********************************************************************************************************************************************************************************************************************GGCAAGTCGTCTCTGGCTAC******************** T37-m0231-3p 15
--------------------CAGCCAAGGATGACTTGCCG---------------------------------------------------------------------------------------------------------------------------------------------------------------------------------------------------------------------- 
--------------------CAGCCAAGGATGACTTGCCGG--------------------------------------------------------------------------------------------------------------------------------------------------------------------------------------------------------------------- 
--------------------CAGCCAAGGATGACTTGCCGGC-------------------------------------------------------------------------------------------------------------------------------------------------------------------------------------------------------------------- 
----------------------------------------------------------------------------------------------------------------------------------------------------------------------------------------------------------------------GGCAAGTCGTCTCTGGCTAC-------------------- 
----------------------------------------------------------------------------------------------------------------------------------------------------------------------------------------------------------------------GGCAAGTCGTCTCTGGCTACA------------------- 
-----------------------------------------------------------------------------------------------------------------------------------------------------------------------------------------------------------------------GCAAGTCGTCTCTGGCTACA------------------- 
//
novel187
T24-m0227 scaffold3.0:1347347:1347448:+ 102(nt) -63.66(kcal/mol)
CGTTCTGCAATTTTTGGTACCGTTTCGGGAAGCAGCTTGAGAAATACTCTAGCGCTCCTTCTCAAGCCGCTCCCCGGCAACGGTGCCAAAAATTGCAGAACC T24-m0227 166
.((((((((((((((((((((((((((((.(((.(((((((((...............))))))))).))).))))).))))))))))))))))))))))).
************TTTGGTACCGTTTCGGGAAGC********************************************************************* T24-m0227-5p 12
**********************************************************************TCCCCGGCAACGGTGCCAAAAA********** T24-m0227-3p 149
-----------TTTTGGTACCGTTTCGGGAAG---------------------------------------------------------------------- t1059155 2
------------TTTGGTACCGTTTCGGGAAGC--------------------------------------------------------------------- t0194649 7
-------------TTGGTACCGTTTCGGGAAGC--------------------------------------------------------------------- t3547918 1
--------------TGGTACCGTTTCGGGAAGCAG------------------------------------------------------------------- t2552805 1
--------------TGGTACCGTTTCGGGAAGCAGC------------------------------------------------------------------ t1538698 1
-------------------CCGTTTCGGGAAGCAGCTTGA-------------------------------------------------------------- t0518788 3
-------------------CCGTTTCGGGAAGCAGCTTGAG------------------------------------------------------------- t3786267 1
----------------------------------------------------------------AGCCGCTCCCCGGCAACGGTGC---------------- t3456092 1
-------------------------------------------------------------------CGCTCCCCGGCAACGGTGCCAA------------- t0347860 4
-------------------------------------------------------------------CGCTCCCCGGCAACGGTGCCAAA------------ t0506857 3
----------------------------------------------------------------------TCCCCGGCAACGGTGCCAAAA----------- t0409700 4
----------------------------------------------------------------------TCCCCGGCAACGGTGCCAAAAA---------- t0005099 137
----------------------------------------------------------------------TCCCCGGCAACGGTGCCAAAAAT--------- t3284945 1
//
T37-m0238 scaffold3.0:1347347:1347448:+ 102(nt) -63.66(kcal/mol)
CGTTCTGCAATTTTTGGTACCGTTTCGGGAAGCAGCTTGAGAAATACTCTAGCGCTCCTTCTCAAGCCGCTCCCCGGCAACGGTGCCAAAAATTGCAGAACC T37-m0238 114
.((((((((((((((((((((((((((((.(((.(((((((((...............))))))))).))).))))).))))))))))))))))))))))).
************TTTGGTACCGTTTCGGGAAGC********************************************************************* T37-m0238-5p 8
**********************************************************************TCCCCGGCAACGGTGCCAAAAA********** T37-m0238-3p 104
------------TTTGGTACCGTTTCGGGAAGC--------------------------------------------------------------------- t0391789 3
-------------TTGGTACCGTTTCGGGAAGC--------------------------------------------------------------------- t1048034 1
-------------TTGGTACCGTTTCGGGAAGCA-------------------------------------------------------------------- t0429267 2
--------------TGGTACCGTTTCGGGAAGCAGC------------------------------------------------------------------ t0472444 2
-------------------CCGTTTCGGGAAGCAGCTTGA-------------------------------------------------------------- t0700605 2
-------------------------------------------------------------------CGCTCCCCGGCAACGGTGCCAA------------- t1893984 1
-------------------------------------------------------------------CGCTCCCCGGCAACGGTGCCAAA------------ t0656821 2
----------------------------------------------------------------------TCCCCGGCAACGGTGCCAAAA----------- t0592711 2
----------------------------------------------------------------------TCCCCGGCAACGGTGCCAAAAA---------- t0006393 96
----------------------------------------------------------------------TCCCCGGCAACGGTGCCAAAAAT--------- t0795459 2
-----------------------------------------------------------------------CCCCGGCAACGGTGCCAAAAAT--------- t2921350 1
//
novel2
T24-m0002 scaffold1.0:2288735:2288874:+ 140(nt) -47.60(kcal/mol)
GTATTCAATTCATCCTCCAACAAGTCCGTGATCTCTATGCGCAATCTCTTAATTTATGATAAAATCAACAAAGAAATGCTATGAAAAGAAAGTAGTTTGCGGATAGAGATAACGAACTTGTCGTAGGATGAGCTGAAGAT T24-m0002 7687
...((((.((((((((.(.((((((.(((.((((((((.(((((.(((((......((((...)))).((.((.....)).))......))).)).))))).)))))))).))).)))))).).)))))))).))))...
************TCCTCCAACAAGTCCGTGATC*********************************************************************************************************** T24-m0002-5p 501
*************************************************************************************************************TAACGAACTTGTCGTAGGATG********** T24-m0002-3p 6915
---------TCATCCTCCAACAAGTCCGTG-------------------------------------------------------------------------------------------------------------- t3874939 1
---------TCATCCTCCAACAAGTCCGTGA------------------------------------------------------------------------------------------------------------- t3879826 1
----------CATCCTCCAACAAGTCCGTGA------------------------------------------------------------------------------------------------------------- t0258653 6
----------CATCCTCCAACAAGTCCGTGAT------------------------------------------------------------------------------------------------------------ t0149456 9
-----------ATCCTCCAACAAGTCCGTGAT------------------------------------------------------------------------------------------------------------ t1596558 1
-----------ATCCTCCAACAAGTCCGTGATC----------------------------------------------------------------------------------------------------------- t1369382 1
-----------ATCCTCCAACAAGTCCGTGATCT---------------------------------------------------------------------------------------------------------- t2203850 1
------------TCCTCCAACAAGTCCGTGA------------------------------------------------------------------------------------------------------------- t0295241 5
------------TCCTCCAACAAGTCCGTGAT------------------------------------------------------------------------------------------------------------ t0113997 11
------------TCCTCCAACAAGTCCGTGATC----------------------------------------------------------------------------------------------------------- t0001526 342
------------TCCTCCAACAAGTCCGTGATCT---------------------------------------------------------------------------------------------------------- t0006914 109
------------TCCTCCAACAAGTCCGTGATCTCT-------------------------------------------------------------------------------------------------------- t0173279 8
-------------CCTCCAACAAGTCCGTGATCT---------------------------------------------------------------------------------------------------------- t0646797 3
---------------TCCAACAAGTCCGTGATCTCT-------------------------------------------------------------------------------------------------------- t4886740 1
---------------TCCAACAAGTCCGTGATCTCTA------------------------------------------------------------------------------------------------------- t0837456 2
-------------------ACAAGTCCGTGATCTCTAT------------------------------------------------------------------------------------------------------ t1849146 1
-------------------ACAAGTCCGTGATCTCTATGC---------------------------------------------------------------------------------------------------- t0459923 3
------------------------TCCGTGATCTCTATGCGCAAT----------------------------------------------------------------------------------------------- t0670503 2
---------------------------------TCTATGCGCAATCTCTTAATT-------------------------------------------------------------------------------------- t3936208 1
---------------------------------TCTATGCGCAATCTCTTAATTTAT----------------------------------------------------------------------------------- t2638774 1
------------------------------------ATGCGCAATCTCTTAATTTAT----------------------------------------------------------------------------------- t2811126 1
------------------------------------------------------TATGATAAAATCAACAAAGAA----------------------------------------------------------------- t4395840 1
------------------------------------------------------------------------------CTATGAAAAGAAAGTAGTTTG----------------------------------------- t0187865 7
-------------------------------------------------------------------------------TATGAAAAGAAAGTAGTTTGC---------------------------------------- t0132118 10
-------------------------------------------------------------------------------TATGAAAAGAAAGTAGTTTGCG--------------------------------------- t0802956 2
--------------------------------------------------------------------------------ATGAAAAGAAAGTAGTTTGCG--------------------------------------- t0714678 2
---------------------------------------------------------------------------------TGAAAAGAAAGTAGTTTGCGG-------------------------------------- t0113442 11
---------------------------------------------------------------------------------TGAAAAGAAAGTAGTTTGCGGA------------------------------------- t0498097 3
----------------------------------------------------------------------------------GAAAAGAAAGTAGTTTGCGGA------------------------------------- t1145919 2
----------------------------------------------------------------------------------GAAAAGAAAGTAGTTTGCGGAT------------------------------------ t1380235 1
-----------------------------------------------------------------------------------AAAAGAAAGTAGTTTGCGGAT------------------------------------ t0066388 18
------------------------------------------------------------------------------------AAAGAAAGTAGTTTGCGGATA----------------------------------- t0644226 3
------------------------------------------------------------------------------------AAAGAAAGTAGTTTGCGGATAG---------------------------------- t1903760 1
------------------------------------------------------------------------------------AAAGAAAGTAGTTTGCGGATAGAG-------------------------------- t2909625 1
-------------------------------------------------------------------------------------AAGAAAGTAGTTTGCGGATAG---------------------------------- t0106185 12
-------------------------------------------------------------------------------------AAGAAAGTAGTTTGCGGATAGA--------------------------------- t3894286 1
--------------------------------------------------------------------------------------AGAAAGTAGTTTGCGGATAGAG-------------------------------- t1855898 1
--------------------------------------------------------------------------------------AGAAAGTAGTTTGCGGATAGAGAT------------------------------ t4190326 1
--------------------------------------------------------------------------------------AGAAAGTAGTTTGCGGATAGAGATA----------------------------- t4080587 1
---------------------------------------------------------------------------------------GAAAGTAGTTTGCGGATAGAG-------------------------------- t0358518 4
---------------------------------------------------------------------------------------GAAAGTAGTTTGCGGATAGAGA------------------------------- t4180767 1
----------------------------------------------------------------------------------------AAAGTAGTTTGCGGATAGAGA------------------------------- t1090563 2
----------------------------------------------------------------------------------------AAAGTAGTTTGCGGATAGAGAT------------------------------ t0255163 6
-----------------------------------------------------------------------------------------AAGTAGTTTGCGGATAGAGA------------------------------- t4186064 1
-----------------------------------------------------------------------------------------AAGTAGTTTGCGGATAGAGAT------------------------------ t0021372 45
-----------------------------------------------------------------------------------------AAGTAGTTTGCGGATAGAGATA----------------------------- t2104714 1
-----------------------------------------------------------------------------------------AAGTAGTTTGCGGATAGAGATAA---------------------------- t1956201 1
-----------------------------------------------------------------------------------------AAGTAGTTTGCGGATAGAGATAAC--------------------------- t4644811 1
------------------------------------------------------------------------------------------AGTAGTTTGCGGATAGAGA------------------------------- t1195259 2
------------------------------------------------------------------------------------------AGTAGTTTGCGGATAGAGAT------------------------------ t0794907 2
-------------------------------------------------------------------------------------------GTAGTTTGCGGATAGAGATA----------------------------- t4463267 1
-------------------------------------------------------------------------------------------GTAGTTTGCGGATAGAGATAA---------------------------- t0569998 3
--------------------------------------------------------------------------------------------TAGTTTGCGGATAGAGATAAC--------------------------- t3602866 1
-----------------------------------------------------------------------------------------------TTTGCGGATAGAGATAACGAA------------------------ t0303895 5
------------------------------------------------------------------------------------------------TTGCGGATAGAGATAACGAAC----------------------- t0241255 6
-----------------------------------------------------------------------------------------------------GATAGAGATAACGAACTTGTCGT---------------- t2522884 1
------------------------------------------------------------------------------------------------------ATAGAGATAACGAACTTGTCG----------------- t4091036 1
------------------------------------------------------------------------------------------------------ATAGAGATAACGAACTTGTCGTAG-------------- t0383503 4
-------------------------------------------------------------------------------------------------------TAGAGATAACGAACTTGTCGTA--------------- t2337112 1
----------------------------------------------------------------------------------------------------------AGATAACGAACTTGTCGTAGG------------- t4664728 1
----------------------------------------------------------------------------------------------------------AGATAACGAACTTGTCGTAGGA------------ t0609124 3
----------------------------------------------------------------------------------------------------------AGATAACGAACTTGTCGTAGGAT----------- t0133173 10
----------------------------------------------------------------------------------------------------------AGATAACGAACTTGTCGTAGGATG---------- t0000423 945
----------------------------------------------------------------------------------------------------------AGATAACGAACTTGTCGTAGGATGA--------- t0786384 2
-----------------------------------------------------------------------------------------------------------GATAACGAACTTGTCGTAGGAT----------- t0989637 2
-----------------------------------------------------------------------------------------------------------GATAACGAACTTGTCGTAGGATG---------- t0640050 3
-----------------------------------------------------------------------------------------------------------GATAACGAACTTGTCGTAGGATGA--------- t0638519 3
------------------------------------------------------------------------------------------------------------ATAACGAACTTGTCGTAGGA------------ t4273923 1
------------------------------------------------------------------------------------------------------------ATAACGAACTTGTCGTAGGAT----------- t0014755 60
------------------------------------------------------------------------------------------------------------ATAACGAACTTGTCGTAGGATG---------- t0000898 533
------------------------------------------------------------------------------------------------------------ATAACGAACTTGTCGTAGGATGA--------- t0045121 24
------------------------------------------------------------------------------------------------------------ATAACGAACTTGTCGTAGGATGAG-------- t3147800 1
-------------------------------------------------------------------------------------------------------------TAACGAACTTGTCGTAGGA------------ t0182408 7
-------------------------------------------------------------------------------------------------------------TAACGAACTTGTCGTAGGAT----------- t0009088 88
-------------------------------------------------------------------------------------------------------------TAACGAACTTGTCGTAGGATG---------- t0000065 5144
-------------------------------------------------------------------------------------------------------------TAACGAACTTGTCGTAGGATGA--------- t0017729 52
-------------------------------------------------------------------------------------------------------------TAACGAACTTGTCGTAGGATGAG-------- t2320841 1
--------------------------------------------------------------------------------------------------------------AACGAACTTGTCGTAGGATG---------- t4162045 1
--------------------------------------------------------------------------------------------------------------AACGAACTTGTCGTAGGATGA--------- t0091812 13
--------------------------------------------------------------------------------------------------------------AACGAACTTGTCGTAGGATGAG-------- t0187760 7
--------------------------------------------------------------------------------------------------------------AACGAACTTGTCGTAGGATGAGC------- t1154745 2
---------------------------------------------------------------------------------------------------------------ACGAACTTGTCGTAGGATG---------- t1064026 2
---------------------------------------------------------------------------------------------------------------ACGAACTTGTCGTAGGATGAGCTG----- t0520209 3
----------------------------------------------------------------------------------------------------------------CGAACTTGTCGTAGGATGA--------- t3729016 1
----------------------------------------------------------------------------------------------------------------CGAACTTGTCGTAGGATGAGC------- t0267848 5
----------------------------------------------------------------------------------------------------------------CGAACTTGTCGTAGGATGAGCTGA---- t2224353 1
-----------------------------------------------------------------------------------------------------------------GAACTTGTCGTAGGATGAGCTG----- t3346259 1
------------------------------------------------------------------------------------------------------------------AACTTGTCGTAGGATGAGCT------ t0923889 2
------------------------------------------------------------------------------------------------------------------AACTTGTCGTAGGATGAGCTG----- t0058242 20
------------------------------------------------------------------------------------------------------------------AACTTGTCGTAGGATGAGCTGA---- t0078548 15
-------------------------------------------------------------------------------------------------------------------ACTTGTCGTAGGATGAGCTGA---- t2007981 1
-------------------------------------------------------------------------------------------------------------------ACTTGTCGTAGGATGAGCTGAA--- t2487402 1
--------------------------------------------------------------------------------------------------------------------CTTGTCGTAGGATGAGCTGAAGAT t4031312 1
---------------------------------------------------------------------------------------------------------------------TTGTCGTAGGATGAGCTGAAG-- t0025998 38
---------------------------------------------------------------------------------------------------------------------TTGTCGTAGGATGAGCTGAAGA- t0073923 16
//
T37-m0004 scaffold1.0:2288737:2288872:+ 136(nt) -47.60(kcal/mol)
ATTCAATTCATCCTCCAACAAGTCCGTGATCTCTATGCGCAATCTCTTAATTTATGATAAAATCAACAAAGAAATGCTATGAAAAGAAAGTAGTTTGCGGATAGAGATAACGAACTTGTCGTAGGATGAGCTGAAG T37-m0004 5562
.((((.((((((((.(.((((((.(((.((((((((.(((((.(((((......((((...)))).((.((.....)).))......))).)).))))).)))))))).))).)))))).).)))))))).)))).
**********TCCTCCAACAAGTCCGTGATC********************************************************************************************************* T37-m0004-5p 497
***********************************************************************************************************TAACGAACTTGTCGTAGGATG******** T37-m0004-3p 4913
--TCAATTCATCCTCCAACAAGT----------------------------------------------------------------------------------------------------------------- t1190889 1
--TCAATTCATCCTCCAACAAGTC---------------------------------------------------------------------------------------------------------------- t0850808 1
-------TCATCCTCCAACAAGTCCGTG------------------------------------------------------------------------------------------------------------ t0224198 4
--------CATCCTCCAACAAGTCCGTGA----------------------------------------------------------------------------------------------------------- t0087585 10
--------CATCCTCCAACAAGTCCGTGAT---------------------------------------------------------------------------------------------------------- t0176013 5
---------ATCCTCCAACAAGTCCGTGATC--------------------------------------------------------------------------------------------------------- t0991699 1
---------ATCCTCCAACAAGTCCGTGATCTC------------------------------------------------------------------------------------------------------- t2320884 1
----------TCCTCCAACAAGTCCGTGA----------------------------------------------------------------------------------------------------------- t0282249 3
----------TCCTCCAACAAGTCCGTGAT---------------------------------------------------------------------------------------------------------- t0046256 17
----------TCCTCCAACAAGTCCGTGATC--------------------------------------------------------------------------------------------------------- t0001474 338
----------TCCTCCAACAAGTCCGTGATCT-------------------------------------------------------------------------------------------------------- t0005602 109
----------TCCTCCAACAAGTCCGTGATCTCT------------------------------------------------------------------------------------------------------ t0563154 2
-----------CCTCCAACAAGTCCGTGATCT-------------------------------------------------------------------------------------------------------- t3639700 1
------------CTCCAACAAGTCCGTGATCTC------------------------------------------------------------------------------------------------------- t1205890 1
-------------TCCAACAAGTCCGTGATCTCT------------------------------------------------------------------------------------------------------ t0377282 3
-------------TCCAACAAGTCCGTGATCTCTA----------------------------------------------------------------------------------------------------- t0658463 2
--------------CCAACAAGTCCGTGATCTCTA----------------------------------------------------------------------------------------------------- t3067880 1
----------------AACAAGTCCGTGATCTCTATG--------------------------------------------------------------------------------------------------- t1010758 1
-----------------ACAAGTCCGTGATCTCTATGC-------------------------------------------------------------------------------------------------- t0090253 9
-----------------ACAAGTCCGTGATCTCTATGCGCA----------------------------------------------------------------------------------------------- t0595154 2
--------------------AGTCCGTGATCTCTATGCGCA----------------------------------------------------------------------------------------------- t1603658 1
---------------------GTCCGTGATCTCTATGCGCAA---------------------------------------------------------------------------------------------- t2219808 1
----------------------TCCGTGATCTCTATGCGCAAT--------------------------------------------------------------------------------------------- t0943707 1
-------------------------------TCTATGCGCAATCTCTTAATT------------------------------------------------------------------------------------ t1620968 1
--------------------------------CTATGCGCAATCTCTTAATTT----------------------------------------------------------------------------------- t0799987 2
---------------------------------TATGCGCAATCTCTTAATTTA---------------------------------------------------------------------------------- t2000663 1
-------------------------------------------------------------------------ATGCTATGAAAAGAAAGTAGTT----------------------------------------- t3479360 1
----------------------------------------------------------------------------CTATGAAAAGAAAGTAGTTTG--------------------------------------- t2047439 1
-----------------------------------------------------------------------------TATGAAAAGAAAGTAGTTTG--------------------------------------- t3474047 1
-----------------------------------------------------------------------------TATGAAAAGAAAGTAGTTTGC-------------------------------------- t0537214 2
-----------------------------------------------------------------------------TATGAAAAGAAAGTAGTTTGCG------------------------------------- t0347369 3
------------------------------------------------------------------------------ATGAAAAGAAAGTAGTTTGCG------------------------------------- t0173059 5
-------------------------------------------------------------------------------TGAAAAGAAAGTAGTTTGCGG------------------------------------ t0189098 5
-------------------------------------------------------------------------------TGAAAAGAAAGTAGTTTGCGGA----------------------------------- t0352191 3
--------------------------------------------------------------------------------GAAAAGAAAGTAGTTTGCGGATAG-------------------------------- t2533313 1
---------------------------------------------------------------------------------AAAAGAAAGTAGTTTGCGGAT---------------------------------- t0070250 12
---------------------------------------------------------------------------------AAAAGAAAGTAGTTTGCGGATAGAG------------------------------ t2434077 1
----------------------------------------------------------------------------------AAAGAAAGTAGTTTGCGGAT---------------------------------- t3116790 1
----------------------------------------------------------------------------------AAAGAAAGTAGTTTGCGGATAG-------------------------------- t1780978 1
----------------------------------------------------------------------------------AAAGAAAGTAGTTTGCGGATAGAG------------------------------ t3265971 1
-----------------------------------------------------------------------------------AAGAAAGTAGTTTGCGGATAG-------------------------------- t0081435 10
-----------------------------------------------------------------------------------AAGAAAGTAGTTTGCGGATAGAG------------------------------ t0175571 5
------------------------------------------------------------------------------------AGAAAGTAGTTTGCGGATAGAG------------------------------ t1710400 1
------------------------------------------------------------------------------------AGAAAGTAGTTTGCGGATAGAGAT---------------------------- t1994957 1
-------------------------------------------------------------------------------------GAAAGTAGTTTGCGGATAGAG------------------------------ t2487795 1
-------------------------------------------------------------------------------------GAAAGTAGTTTGCGGATAGAGA----------------------------- t1980789 1
--------------------------------------------------------------------------------------AAAGTAGTTTGCGGATAGAG------------------------------ t0481640 2
--------------------------------------------------------------------------------------AAAGTAGTTTGCGGATAGAGA----------------------------- t2273131 1
--------------------------------------------------------------------------------------AAAGTAGTTTGCGGATAGAGAT---------------------------- t0198375 5
---------------------------------------------------------------------------------------AAGTAGTTTGCGGATAGAGAT---------------------------- t0032861 23
---------------------------------------------------------------------------------------AAGTAGTTTGCGGATAGAGATA--------------------------- t2077794 1
---------------------------------------------------------------------------------------AAGTAGTTTGCGGATAGAGATAA-------------------------- t1859012 1
-----------------------------------------------------------------------------------------GTAGTTTGCGGATAGAGATA--------------------------- t2399745 1
-----------------------------------------------------------------------------------------GTAGTTTGCGGATAGAGATAAC------------------------- t0849357 1
------------------------------------------------------------------------------------------TAGTTTGCGGATAGAGATAAC------------------------- t0458433 2
--------------------------------------------------------------------------------------------GTTTGCGGATAGAGATAACGAA---------------------- t1887442 1
---------------------------------------------------------------------------------------------TTTGCGGATAGAGATAACGAA---------------------- t0526883 2
----------------------------------------------------------------------------------------------TTGCGGATAGAGATAACGAAC--------------------- t0172312 5
----------------------------------------------------------------------------------------------TTGCGGATAGAGATAACGAACT-------------------- t3073649 1
---------------------------------------------------------------------------------------------------GATAGAGATAACGAACTTGTCGT-------------- t2696102 1
---------------------------------------------------------------------------------------------------GATAGAGATAACGAACTTGTCGTA------------- t3395920 1
----------------------------------------------------------------------------------------------------ATAGAGATAACGAACTTGTCG--------------- t1849479 1
----------------------------------------------------------------------------------------------------ATAGAGATAACGAACTTGTCGT-------------- t1063318 1
----------------------------------------------------------------------------------------------------ATAGAGATAACGAACTTGTCGTA------------- t2447547 1
--------------------------------------------------------------------------------------------------------AGATAACGAACTTGTCGTAGGA---------- t2527154 1
--------------------------------------------------------------------------------------------------------AGATAACGAACTTGTCGTAGGAT--------- t0106796 8
--------------------------------------------------------------------------------------------------------AGATAACGAACTTGTCGTAGGATG-------- t0002133 250
--------------------------------------------------------------------------------------------------------AGATAACGAACTTGTCGTAGGATGA------- t2181665 1
---------------------------------------------------------------------------------------------------------GATAACGAACTTGTCGTAGGATG-------- t0748229 2
----------------------------------------------------------------------------------------------------------ATAACGAACTTGTCGTAGGA---------- t2119330 1
----------------------------------------------------------------------------------------------------------ATAACGAACTTGTCGTAGGAT--------- t0016151 43
----------------------------------------------------------------------------------------------------------ATAACGAACTTGTCGTAGGATG-------- t0002504 216
----------------------------------------------------------------------------------------------------------ATAACGAACTTGTCGTAGGATGA------- t0128686 7
-----------------------------------------------------------------------------------------------------------TAACGAACTTGTCGTAGGA---------- t0101129 8
-----------------------------------------------------------------------------------------------------------TAACGAACTTGTCGTAGGAT--------- t0009888 66
-----------------------------------------------------------------------------------------------------------TAACGAACTTGTCGTAGGATG-------- t0000076 4239
-----------------------------------------------------------------------------------------------------------TAACGAACTTGTCGTAGGATGA------- t0015610 44
-----------------------------------------------------------------------------------------------------------TAACGAACTTGTCGTAGGATGAG------ t2398194 1
------------------------------------------------------------------------------------------------------------AACGAACTTGTCGTAGGAT--------- t2890800 1
------------------------------------------------------------------------------------------------------------AACGAACTTGTCGTAGGATG-------- t0329644 3
------------------------------------------------------------------------------------------------------------AACGAACTTGTCGTAGGATGA------- t0223805 4
------------------------------------------------------------------------------------------------------------AACGAACTTGTCGTAGGATGAG------ t0570872 2
------------------------------------------------------------------------------------------------------------AACGAACTTGTCGTAGGATGAGC----- t0687930 2
-------------------------------------------------------------------------------------------------------------ACGAACTTGTCGTAGGATG-------- t1988684 1
--------------------------------------------------------------------------------------------------------------CGAACTTGTCGTAGGATGAGC----- t0066097 12
--------------------------------------------------------------------------------------------------------------CGAACTTGTCGTAGGATGAGCT---- t2820356 1
---------------------------------------------------------------------------------------------------------------GAACTTGTCGTAGGATGAGCTG--- t0806714 2
----------------------------------------------------------------------------------------------------------------AACTTGTCGTAGGATGAGCT---- t3650364 1
----------------------------------------------------------------------------------------------------------------AACTTGTCGTAGGATGAGCTG--- t0097720 9
----------------------------------------------------------------------------------------------------------------AACTTGTCGTAGGATGAGCTGA-- t0106587 8
-----------------------------------------------------------------------------------------------------------------ACTTGTCGTAGGATGAGCTG--- t1181621 1
-----------------------------------------------------------------------------------------------------------------ACTTGTCGTAGGATGAGCTGA-- t1934927 1
//
novel227
T24-m0278 scaffold393.0:361944:362077:+ 134(nt) -52.53(kcal/mol)
TCATATTTTGTCCAAGTTGAAGGGTACTCATGAAGAAAAGATATTTCTAGTTCCCCACTAATCTCCACAAAATGATAGGTTTAAAAATGAAAACTTTTCTTCATGAGTAACCTTCAACTTTGACAAAATAGGAC T24-m0278 29
((.(((((((((.((((((((((.((((((((((((((((...((((.........(((.(((..........))).)))........)))).)))))))))))))))).)))))))))).))))))))).)).
**********TCCAAGTTGAAGGGTACTCAT******************************************************************************************************* T24-m0278-5p 28
********************************************************************************************************GAGTAACCTTCAACTTTGACA********* T24-m0278-3p 1
----------TCCAAGTTGAAGGGTACTCA-------------------------------------------------------------------------------------------------------- t0745464 2
----------TCCAAGTTGAAGGGTACTCAT------------------------------------------------------------------------------------------------------- t0042121 26
---------------------------------------------------------------------------------------------------------AGTAACCTTCAACTTTGACAA-------- t2175554 1
//
novel230
T37-m0319 scaffold40.0:732166:732293:+ 128(nt) -63.10(kcal/mol)
TAATTCGTATGAGATAAGAGTTTGTCATCTTCATTGTGAAGCGTACAAGAAAGCTCGATGCATCTTGCAGCTGAGAAGAATATTGGTGGTCTCAGAATGAAGATGACAAACTCTATCTCGTACGAATT T37-m0319 126
.(((((((((((((((.((((((((((((((((((.(((..(...(((.....((((.(((.....)))..)))).......)))...)..))).)))))))))))))))))))))))))))))))))
*************ATAAGAGTTTGTCATCTTCATT********************************************************************************************* T37-m0319-5p 1
*************************************************************************************************TGAAGATGACAAACTCTATCT********** T37-m0319-3p 121
-------TATGAGATAAGAGTTTGTCATC--------------------------------------------------------------------------------------------------- t2727653 1
-------------ATAAGAGTTTGTCATCTTCATT--------------------------------------------------------------------------------------------- t2680192 1
------------------------------------------------------------------------------------------CTCAGAATGAAGATGACAAAC----------------- t2747563 1
-------------------------------------------------------------------------------------------TCAGAATGAAGATGACAAACT---------------- t1567785 1
-----------------------------------------------------------------------------------------------AATGAAGATGACAAACTCTAT------------ t0632965 2
------------------------------------------------------------------------------------------------ATGAAGATGACAAACTCTA------------- t2600513 1
------------------------------------------------------------------------------------------------ATGAAGATGACAAACTCTATC----------- t2427646 1
-------------------------------------------------------------------------------------------------TGAAGATGACAAACTCTAT------------ t3202390 1
-------------------------------------------------------------------------------------------------TGAAGATGACAAACTCTATC----------- t0091062 9
-------------------------------------------------------------------------------------------------TGAAGATGACAAACTCTATCT---------- t0005873 105
--------------------------------------------------------------------------------------------------GAAGATGACAAACTCTATCTC--------- t1340914 1
---------------------------------------------------------------------------------------------------AAGATGACAAACTCTATCTC--------- t2666150 1
------------------------------------------------------------------------------------------------------ATGACAAACTCTATCTCGTAC----- t2234005 1
//
novel261
T24-m0325 scaffold48.0:686769:686890:- 122(nt) -50.00(kcal/mol)
GGCTTTAAGGAAGTTGTTGGAATGGAAGGGTAGGAAAGAAGAAACTTCTCTTCTATTTTCCAAATTCAAGAGAGAAAATTTCTTTCCTATCCCTCCCATTCCTTCAATTTGCTAAAGTTTCT T24-m0325 3819
(((((((.(.((((((..(((((((.(((((((((((((((....(((((((..(((.....)))..)))))))....))))))))))).)))).)))))))..)))))).))))))))...
********************AATGGAAGGGTAGGAAAGAAG********************************************************************************* T24-m0325-5p 3686
********************************************************************************TCTTTCCTATCCCTCCCATTCC******************** T24-m0325-3p 98
----TTAAGGAAGTTGTTGGAATGGA------------------------------------------------------------------------------------------------ t2450387 1
----------AAGTTGTTGGAATGGAAGGGTAGG---------------------------------------------------------------------------------------- t2550051 1
-----------AGTTGTTGGAATGGAAGGGTA------------------------------------------------------------------------------------------ t1085376 2
--------------TGTTGGAATGGAAGGGTAGGA--------------------------------------------------------------------------------------- t1029010 2
--------------TGTTGGAATGGAAGGGTAGGAA-------------------------------------------------------------------------------------- t2721281 1
--------------TGTTGGAATGGAAGGGTAGGAAAG------------------------------------------------------------------------------------ t1281457 1
---------------GTTGGAATGGAAGGGTAGGAA-------------------------------------------------------------------------------------- t0910032 2
----------------TTGGAATGGAAGGGTAGGAA-------------------------------------------------------------------------------------- t4236890 1
----------------TTGGAATGGAAGGGTAGGAAA------------------------------------------------------------------------------------- t0052539 21
-----------------TGGAATGGAAGGGTAGGAAAG------------------------------------------------------------------------------------ t5520590 1
-------------------GAATGGAAGGGTAGGAAAGAA---------------------------------------------------------------------------------- t0541208 3
--------------------AATGGAAGGGTAGGAAAGA----------------------------------------------------------------------------------- t0008230 95
--------------------AATGGAAGGGTAGGAAAGAA---------------------------------------------------------------------------------- t0004135 160
--------------------AATGGAAGGGTAGGAAAGAAG--------------------------------------------------------------------------------- t0000115 3235
--------------------AATGGAAGGGTAGGAAAGAAGA-------------------------------------------------------------------------------- t0005167 136
--------------------AATGGAAGGGTAGGAAAGAAGAA------------------------------------------------------------------------------- t0049321 22
--------------------AATGGAAGGGTAGGAAAGAAGAAA------------------------------------------------------------------------------ t0408247 4
--------------------AATGGAAGGGTAGGAAAGAAGAAAC----------------------------------------------------------------------------- t3044659 1
---------------------ATGGAAGGGTAGGAAAGAA---------------------------------------------------------------------------------- t3814333 1
---------------------ATGGAAGGGTAGGAAAGAAG--------------------------------------------------------------------------------- t0528525 3
---------------------ATGGAAGGGTAGGAAAGAAGA-------------------------------------------------------------------------------- t0144701 9
---------------------ATGGAAGGGTAGGAAAGAAGAAAC----------------------------------------------------------------------------- t0554545 3
----------------------TGGAAGGGTAGGAAAGAAG--------------------------------------------------------------------------------- t0091734 13
--------------------------AGGGTAGGAAAGAAGAAACTT--------------------------------------------------------------------------- t0587947 3
--------------------------------------------------------------------------------TCTTTCCTATCCCTCCCATTCC-------------------- t0008159 96
---------------------------------------------------------------------------------CTTTCCTATCCCTCCCATTCC-------------------- t2245451 1
----------------------------------------------------------------------------------TTTCCTATCCCTCCCATTCC-------------------- t3910385 1
//
T37-m0362 scaffold48.0:686769:686890:- 122(nt) -50.00(kcal/mol)
GGCTTTAAGGAAGTTGTTGGAATGGAAGGGTAGGAAAGAAGAAACTTCTCTTCTATTTTCCAAATTCAAGAGAGAAAATTTCTTTCCTATCCCTCCCATTCCTTCAATTTGCTAAAGTTTCT T37-m0362 3618
(((((((.(.((((((..(((((((.(((((((((((((((....(((((((..(((.....)))..)))))))....))))))))))).)))).)))))))..)))))).))))))))...
********************AATGGAAGGGTAGGAAAGAAG********************************************************************************* T37-m0362-5p 3499
********************************************************************************TCTTTCCTATCCCTCCCATTCC******************** T37-m0362-3p 86
-----------AGTTGTTGGAATGGAAGGGTA------------------------------------------------------------------------------------------ t2218266 1
-----------AGTTGTTGGAATGGAAGGGTAGGA--------------------------------------------------------------------------------------- t0480675 2
--------------TGTTGGAATGGAAGGGTAGGA--------------------------------------------------------------------------------------- t0175900 5
--------------TGTTGGAATGGAAGGGTAGGAAA------------------------------------------------------------------------------------- t1459580 1
----------------TTGGAATGGAAGGGTAGGAA-------------------------------------------------------------------------------------- t0575747 2
----------------TTGGAATGGAAGGGTAGGAAA------------------------------------------------------------------------------------- t0035538 21
----------------TTGGAATGGAAGGGTAGGAAAG------------------------------------------------------------------------------------ t1580270 1
-------------------GAATGGAAGGGTAGGAAAGA----------------------------------------------------------------------------------- t0324325 3
-------------------GAATGGAAGGGTAGGAAAGAA---------------------------------------------------------------------------------- t0087486 10
--------------------AATGGAAGGGTAGGAAAGA----------------------------------------------------------------------------------- t0005182 117
--------------------AATGGAAGGGTAGGAAAGAA---------------------------------------------------------------------------------- t0003627 159
--------------------AATGGAAGGGTAGGAAAGAAG--------------------------------------------------------------------------------- t0000132 2769
--------------------AATGGAAGGGTAGGAAAGAAGA-------------------------------------------------------------------------------- t0001683 304
--------------------AATGGAAGGGTAGGAAAGAAGAA------------------------------------------------------------------------------- t0014775 46
--------------------AATGGAAGGGTAGGAAAGAAGAAA------------------------------------------------------------------------------ t0093230 9
--------------------AATGGAAGGGTAGGAAAGAAGAAAC----------------------------------------------------------------------------- t0201166 5
---------------------ATGGAAGGGTAGGAAAGAAG--------------------------------------------------------------------------------- t0097709 9
---------------------ATGGAAGGGTAGGAAAGAAGA-------------------------------------------------------------------------------- t0034582 22
---------------------ATGGAAGGGTAGGAAAGAAGAA------------------------------------------------------------------------------- t0133147 7
---------------------ATGGAAGGGTAGGAAAGAAGAAA------------------------------------------------------------------------------ t0507609 2
---------------------ATGGAAGGGTAGGAAAGAAGAAAC----------------------------------------------------------------------------- t0039247 19
----------------------TGGAAGGGTAGGAAAGAAG--------------------------------------------------------------------------------- t0042124 18
--------------------------------------------------------------------------------TCTTTCCTATCCCTCCCATTCC-------------------- t0007425 84
----------------------------------------------------------------------------------TTTCCTATCCCTCCCATTCC-------------------- t0515267 2
//
novel289
T24-m0372 scaffold570.0:250121:250397:+ 277(nt) -161.40(kcal/mol)
CAACAGGCCATCTGAAAATCAGATCTGACAAACCACCGCAATTCGCCATGGCAAGCCAGGATAGGAATGAGATTTCACCAAACTCGCAGCACACCCTCCTCCTTCTCTCAATAGACTTGTCTTCTCCCTCAAATGGTAAATAGGATGAAAGAATGGACAAATCCGTTAAGAGAAAAAGGAGAGCGAGCCGCGAGTTTGGTCAAATCTCACACCTACCCTTGCTAACCATGGCGGAGTGCAGTGGTTTGTCAGATCTGATTTTCAGATGGCCAGTTGG T24-m0372 107
((((.(((((((((((((((((((((((((((((((.(((.((((((((((..(((.(((.((((..((((((((.(((((((((((.((.(.(.(((((..((((((.((..((.((((((..((..(((..(........)..)))..))..)))))).))..)).))))))..))))).).).)).))))))))))).))))))))..)))).))).)))..)))))))))).))).))))))))))))))))))))))))))))))).)))).
**********TCTGAAAATCAGATCTGACAA****************************************************************************************************************************************************************************************************************************************************** T24-m0372-5p 104
*******************************************************************************************************************************************************************************************************************************************************GTCAGATCTGATTTTCAGATG********* T24-m0372-3p 1
----------TCTGAAAATCAGATCTGACA---------------------------------------------------------------------------------------------------------------------------------------------------------------------------------------------------------------------------------
----------TCTGAAAATCAGATCTGACAA--------------------------------------------------------------------------------------------------------------------------------------------------------------------------------------------------------------------------------
----------TCTGAAAATCAGATCTGACAAACC-----------------------------------------------------------------------------------------------------------------------------------------------------------------------------------------------------------------------------
------------TGAAAATCAGATCTGACAAAC------------------------------------------------------------------------------------------------------------------------------------------------------------------------------------------------------------------------------
------------TGAAAATCAGATCTGACAAACC-----------------------------------------------------------------------------------------------------------------------------------------------------------------------------------------------------------------------------
-------------------------------------------------------------------------------------------------------------------------------------------------------------------------------------------------------------------------------------------------TGGTTTGTCAGATC
-------------------------------------------------------------------------------------------------------------------------------------------------------------------------------------------------------------------------------------------------TGGTTTGTCAGATC
-----------------------------------------------------------------------------------------------------------------------------------------------------------------------------------------------------------------------------------------------------TTGTCAGATC
//
T37-m0395 scaffold570.0:250121:250397:+ 277(nt) -161.40(kcal/mol)
CAACAGGCCATCTGAAAATCAGATCTGACAAACCACCGCAATTCGCCATGGCAAGCCAGGATAGGAATGAGATTTCACCAAACTCGCAGCACACCCTCCTCCTTCTCTCAATAGACTTGTCTTCTCCCTCAAATGGTAAATAGGATGAAAGAATGGACAAATCCGTTAAGAGAAAAAGGAGAGCGAGCCGCGAGTTTGGTCAAATCTCACACCTACCCTTGCTAACCATGGCGGAGTGCAGTGGTTTGTCAGATCTGATTTTCAGATGGCCAGTTGG T37-m0395 104
((((.(((((((((((((((((((((((((((((((.(((.((((((((((..(((.(((.((((..((((((((.(((((((((((.((.(.(.(((((..((((((.((..((.((((((..((..(((..(........)..)))..))..)))))).))..)).))))))..))))).).).)).))))))))))).))))))))..)))).))).)))..)))))))))).))).))))))))))))))))))))))))))))))).)))).
**********TCTGAAAATCAGATCTGACAA****************************************************************************************************************************************************************************************************************************************************** T37-m0395-5p 98
*******************************************************************************************************************************************************************************************************************************************************GTCAGATCTGATTTTCAGATG********* T37-m0395-3p 2
----------TCTGAAAATCAGATCTGACAA--------------------------------------------------------------------------------------------------------------------------------------------------------------------------------------------------------------------------------
----------TCTGAAAATCAGATCTGACAAA-------------------------------------------------------------------------------------------------------------------------------------------------------------------------------------------------------------------------------
----------TCTGAAAATCAGATCTGACAAACC-----------------------------------------------------------------------------------------------------------------------------------------------------------------------------------------------------------------------------
------------TGAAAATCAGATCTGACAAA-------------------------------------------------------------------------------------------------------------------------------------------------------------------------------------------------------------------------------
------------TGAAAATCAGATCTGACAAAC------------------------------------------------------------------------------------------------------------------------------------------------------------------------------------------------------------------------------
------------TGAAAATCAGATCTGACAAACC-----------------------------------------------------------------------------------------------------------------------------------------------------------------------------------------------------------------------------
---------------AAATCAGATCTGACAAACCAC---------------------------------------------------------------------------------------------------------------------------------------------------------------------------------------------------------------------------
----------------------------------------------CATGGCAAGCCAGGATAGGAA--------------------------------------------------------------------------------------------------------------------------------------------------------------------------------------------
---------------------------------------------------------------------AGATTTCACCAAACTCGCAGC---------------------------------------------------------------------------------------------------------------------------------------------------------------------
-------------------------------------------------------------------------------------------------------------------------------------------------------------------------------------------------------------------------------------------------TGGTTTGTCAGATC
----------------------------------------------------------------------------------------------------------------------------------------------------------------------------------------------------------------------------------------------------TTTGTCAGATC
----------------------------------------------------------------------------------------------------------------------------------------------------------------------------------------------------------------------------------------------------TTTGTCAGATC
//
novel292
T24-m0376 scaffold588.0:45671:46019:- 349(nt) -119.52(kcal/mol)
TTCAGGACGGTCCGATGAGTTGGCCATTCAAGAGTCCCTGGCTCTCAGTGTTCAGTGCGCTGGCTCTGTGTCCAACATGGGCCAACGCCTACTTGCTCGTTCCCGTCAAGTTGAATCATTGATGGCGGAGGTGGAGAGTCTTAAGCAAGAAATCAAACAGCTTAAGTACGAGAATCGAAGTTTGCACGTGCTTGCCAACAATTATTCGACAGGCATGAAGAGGAAGCTTGATGACCTTGATGACCGTCAAAGGCTTGCGGCTTTCTTCTAGAGGCACCTCTTTCCTGCATCATCTAGCGTTCCACCAAGGATTGGGATCTTGAATGATCTATCTTCGGTGCCTCCCGCT T24-m0376 31
....(((.(((((((.((...(..(((((((((.((((..(((.((((((((((..(((.(((((((((.....))).)))))).)))..(((((..((....)).))))))))).)))))).)))...(((((((.(((((((((.............))))))).)).......((.(..((((((((((((.(...........).))))))))..(((((((((....(.(((((((....))).)))))....)))))))))..((((....))))....)))).).)).....))))))).......)))))))))))))..)..)).)))).))))))....
************CGATGAGTTGGCCATTCAAGAGT************************************************************************************************************************************************************************************************************************************************************************************************************************** T24-m0376-5p 8
*****************************************************************************************************************************************************************************************************************************************************************************************************************************TCTTGAATGATCTATCTTCGGT********** T24-m0376-3p 22
----------TCCGATGAGTTGGCCATTCAA--------------------------------------------------------------------------------------------------------------------------------------------------------------------------------------------------------------------------------
------------CGATGAGTTGGCCATTCAAGA------------------------------------------------------------------------------------------------------------------------------------------------------------------------------------------------------------------------------
------------CGATGAGTTGGCCATTCAAGAG-----------------------------------------------------------------------------------------------------------------------------------------------------------------------------------------------------------------------------
------------CGATGAGTTGGCCATTCAAGAGT----------------------------------------------------------------------------------------------------------------------------------------------------------------------------------------------------------------------------
-------------GATGAGTTGGCCATTCAAGAG-----------------------------------------------------------------------------------------------------------------------------------------------------------------------------------------------------------------------------
---------------TGAGTTGGCCATTCAAGAGTC---------------------------------------------------------------------------------------------------------------------------------------------------------------------------------------------------------------------------
---------------TGAGTTGGCCATTCAAGAGTCC--------------------------------------------------------------------------------------------------------------------------------------------------------------------------------------------------------------------------
---------------------------------------------------------------------------------------------------------------------------------------------------AGAAATCAAACAGCTTAAGTACGA------------------------------------------------------------------------------------
---------------------------------------------------------------------------------------------------------------------------------------------------------------------------------------------------------------------------------------------------------------
---------------------------------------------------------------------------------------------------------------------------------------------------------------------------------------------------------------------------------------------------------------
---------------------------------------------------------------------------------------------------------------------------------------------------------------------------------------------------------------------------------------------------------------
---------------------------------------------------------------------------------------------------------------------------------------------------------------------------------------------------------------------------------------------------------------
//
T37-m0397 scaffold588.0:45671:46019:- 349(nt) -119.52(kcal/mol)
TTCAGGACGGTCCGATGAGTTGGCCATTCAAGAGTCCCTGGCTCTCAGTGTTCAGTGCGCTGGCTCTGTGTCCAACATGGGCCAACGCCTACTTGCTCGTTCCCGTCAAGTTGAATCATTGATGGCGGAGGTGGAGAGTCTTAAGCAAGAAATCAAACAGCTTAAGTACGAGAATCGAAGTTTGCACGTGCTTGCCAACAATTATTCGACAGGCATGAAGAGGAAGCTTGATGACCTTGATGACCGTCAAAGGCTTGCGGCTTTCTTCTAGAGGCACCTCTTTCCTGCATCATCTAGCGTTCCACCAAGGATTGGGATCTTGAATGATCTATCTTCGGTGCCTCCCGCT T37-m0397 32
....(((.(((((((.((...(..(((((((((.((((..(((.((((((((((..(((.(((((((((.....))).)))))).)))..(((((..((....)).))))))))).)))))).)))...(((((((.(((((((((.............))))))).)).......((.(..((((((((((((.(...........).))))))))..(((((((((....(.(((((((....))).)))))....)))))))))..((((....))))....)))).).)).....))))))).......)))))))))))))..)..)).)))).))))))....
************CGATGAGTTGGCCATTCAAGAGT************************************************************************************************************************************************************************************************************************************************************************************************************************** T37-m0397-5p 6
*****************************************************************************************************************************************************************************************************************************************************************************************************************************TCTTGAATGATCTATCTTCGGT********** T37-m0397-3p 25
---AGGACGGTCCGATGAGTTGGCCA-------------------------------------------------------------------------------------------------------------------------------------------------------------------------------------------------------------------------------------
----------TCCGATGAGTTGGCCATTCAAG-------------------------------------------------------------------------------------------------------------------------------------------------------------------------------------------------------------------------------
------------CGATGAGTTGGCCATTCAAGA------------------------------------------------------------------------------------------------------------------------------------------------------------------------------------------------------------------------------
------------CGATGAGTTGGCCATTCAAGAG-----------------------------------------------------------------------------------------------------------------------------------------------------------------------------------------------------------------------------
------------CGATGAGTTGGCCATTCAAGAGT----------------------------------------------------------------------------------------------------------------------------------------------------------------------------------------------------------------------------
------------CGATGAGTTGGCCATTCAAGAGTC---------------------------------------------------------------------------------------------------------------------------------------------------------------------------------------------------------------------------
-------------GATGAGTTGGCCATTCAAGAGT----------------------------------------------------------------------------------------------------------------------------------------------------------------------------------------------------------------------------
---------------------------------------------------------------------------------------------------------------------------------------------------------------------------------------------------------------------------------------------------------------
---------------------------------------------------------------------------------------------------------------------------------------------------------------------------------------------------------------------------------------------------------------
---------------------------------------------------------------------------------------------------------------------------------------------------------------------------------------------------------------------------------------------------------------
//
novel3
T24-m0003 scaffold1.0:3610315:3610435:+ 121(nt) -58.50(kcal/mol)
GGATGAATAACAGTGCAATTCTCCTTTGGCAGAAGTCATTCTGGTGCATGTACTCTTGAGTACTGTCGCTGGATACATATATATGCTTTCTGCCAAAGGAGAATTGCCCTGCAATTCAAAA T24-m0003 34
...(((((..(((.(((((((((((((((((((((.(((((..(((((.(((((....))))))).)))..)).........))).))))))))))))))))))))).)))..)))))...
************GTGCAATTCTCCTTTGGCAGA**************************************************************************************** T24-m0003-5p 1
******************************************************************************************TGCCAAAGGAGAATTGCCCTG********** T24-m0003-3p 33
------------GTGCAATTCTCCTTTGGCAGA---------------------------------------------------------------------------------------- t1774220 1
----------------------------------------------------------------------------------------TCTGCCAAAGGAGAATTGCCC------------ t4417809 1
------------------------------------------------------------------------------------------TGCCAAAGGAGAATTGCCCTG---------- t0032572 32
//
T37-m0005 scaffold1.0:3610315:3610435:+ 121(nt) -58.50(kcal/mol)
GGATGAATAACAGTGCAATTCTCCTTTGGCAGAAGTCATTCTGGTGCATGTACTCTTGAGTACTGTCGCTGGATACATATATATGCTTTCTGCCAAAGGAGAATTGCCCTGCAATTCAAAA T37-m0005 30
...(((((..(((.(((((((((((((((((((((.(((((..(((((.(((((....))))))).)))..)).........))).))))))))))))))))))))).)))..)))))...
************GTGCAATTCTCCTTTGGCAGA**************************************************************************************** T37-m0005-5p 2
******************************************************************************************TGCCAAAGGAGAATTGCCCTG********** T37-m0005-3p 28
------------GTGCAATTCTCCTTTGGCAGA---------------------------------------------------------------------------------------- t1589557 1
------------GTGCAATTCTCCTTTGGCAGAAGT------------------------------------------------------------------------------------- t2566899 1
----------------------------------------------------------------------------------------TCTGCCAAAGGAGAATTGCCC------------ t2332708 1
------------------------------------------------------------------------------------------TGCCAAAGGAGAATTGCCCT----------- t0239097 4
------------------------------------------------------------------------------------------TGCCAAAGGAGAATTGCCCTG---------- t0032977 23
//
novel349
T24-m0458 scaffold862.0:54349:54538:- 190(nt) -84.50(kcal/mol)
ATCTTCAACGTGGTGTTTGGATGGACGTGTTAAGATCCTACAAAATTTTCATTTCTTTGAAAATATTTGTACAAGGTGAATCACTCGGAGTACAAAATCAGAGGAAAATTTTTGGTACTTCTCATACTTTTGAGGGGTTCACCTTGTTGTAAGATCTTAATAAGTTCATCCAAACACCATATTGAGGATG T24-m0458 17271
((((((((..((((((((((((((((.((((((((((.((((..(((((((......)))))))......((((((((((((.(((((((((....((((((((....))))))))........))).)))))).)))))))))))))))).)))))))))).))))))))))))))))..)))))))).
**********TGGTGTTTGGATGGACGTGTT*************************************************************************************************************************************************************** T24-m0458-5p 16250
****************************************************************************************************************************************************************TAAGTTCATCCAAACACCATA********* T24-m0458-3p 188
ATCTTCAACGTGGTGTTTGGA------------------------------------------------------------------------------------------------------------------------------------------------------------------------- t0307159 5
-TCTTCAACGTGGTGTTTGGAT------------------------------------------------------------------------------------------------------------------------------------------------------------------------ t0144146 9
---TTCAACGTGGTGTTTGGATGGACG------------------------------------------------------------------------------------------------------------------------------------------------------------------- t4108197 1
----TCAACGTGGTGTTTGGATGG---------------------------------------------------------------------------------------------------------------------------------------------------------------------- t2967717 1
----TCAACGTGGTGTTTGGATGGA--------------------------------------------------------------------------------------------------------------------------------------------------------------------- t0354803 4
-----CAACGTGGTGTTTGGATGGAC-------------------------------------------------------------------------------------------------------------------------------------------------------------------- t0717964 2
-----CAACGTGGTGTTTGGATGGACG------------------------------------------------------------------------------------------------------------------------------------------------------------------- t4839087 1
------AACGTGGTGTTTGGATGGACGTGT---------------------------------------------------------------------------------------------------------------------------------------------------------------- t1068163 2
-------ACGTGGTGTTTGGATGGAC-------------------------------------------------------------------------------------------------------------------------------------------------------------------- t0498661 3
-------ACGTGGTGTTTGGATGGACG------------------------------------------------------------------------------------------------------------------------------------------------------------------- t0036475 29
-------ACGTGGTGTTTGGATGGACGT------------------------------------------------------------------------------------------------------------------------------------------------------------------ t0336452 4
-------ACGTGGTGTTTGGATGGACGTG----------------------------------------------------------------------------------------------------------------------------------------------------------------- t0344128 4
-------ACGTGGTGTTTGGATGGACGTGT---------------------------------------------------------------------------------------------------------------------------------------------------------------- t0001984 281
-------ACGTGGTGTTTGGATGGACGTGTT--------------------------------------------------------------------------------------------------------------------------------------------------------------- t0038839 27
--------CGTGGTGTTTGGATGGACGTGT---------------------------------------------------------------------------------------------------------------------------------------------------------------- t0209033 7
---------GTGGTGTTTGGATGGACGT------------------------------------------------------------------------------------------------------------------------------------------------------------------ t1244495 2
---------GTGGTGTTTGGATGGACGTG----------------------------------------------------------------------------------------------------------------------------------------------------------------- t0184488 7
---------GTGGTGTTTGGATGGACGTGT---------------------------------------------------------------------------------------------------------------------------------------------------------------- t0058518 20
---------GTGGTGTTTGGATGGACGTGTT--------------------------------------------------------------------------------------------------------------------------------------------------------------- t0547324 3
----------TGGTGTTTGGATGGACGT------------------------------------------------------------------------------------------------------------------------------------------------------------------ t0009802 83
----------TGGTGTTTGGATGGACGTG----------------------------------------------------------------------------------------------------------------------------------------------------------------- t0004293 155
----------TGGTGTTTGGATGGACGTGT---------------------------------------------------------------------------------------------------------------------------------------------------------------- t0000123 3068
----------TGGTGTTTGGATGGACGTGTT--------------------------------------------------------------------------------------------------------------------------------------------------------------- t0000034 11739
----------TGGTGTTTGGATGGACGTGTTA-------------------------------------------------------------------------------------------------------------------------------------------------------------- t0010074 81
----------TGGTGTTTGGATGGACGTGTTAA------------------------------------------------------------------------------------------------------------------------------------------------------------- t1089227 2
----------TGGTGTTTGGATGGACGTGTTAAG------------------------------------------------------------------------------------------------------------------------------------------------------------ t0486495 3
-----------GGTGTTTGGATGGACGTG----------------------------------------------------------------------------------------------------------------------------------------------------------------- t0030971 33
-----------GGTGTTTGGATGGACGTGT---------------------------------------------------------------------------------------------------------------------------------------------------------------- t0028035 36
-----------GGTGTTTGGATGGACGTGTT--------------------------------------------------------------------------------------------------------------------------------------------------------------- t0022890 42
-----------GGTGTTTGGATGGACGTGTTA-------------------------------------------------------------------------------------------------------------------------------------------------------------- t0004875 142
-----------GGTGTTTGGATGGACGTGTTAA------------------------------------------------------------------------------------------------------------------------------------------------------------- t0645345 3
-----------GGTGTTTGGATGGACGTGTTAAG------------------------------------------------------------------------------------------------------------------------------------------------------------ t3572505 1
-----------GGTGTTTGGATGGACGTGTTAAGA----------------------------------------------------------------------------------------------------------------------------------------------------------- t1360467 1
------------GTGTTTGGATGGACGTGT---------------------------------------------------------------------------------------------------------------------------------------------------------------- t2661220 1
------------GTGTTTGGATGGACGTGTT--------------------------------------------------------------------------------------------------------------------------------------------------------------- t4060930 1
------------GTGTTTGGATGGACGTGTTA-------------------------------------------------------------------------------------------------------------------------------------------------------------- t0749610 2
------------GTGTTTGGATGGACGTGTTAA------------------------------------------------------------------------------------------------------------------------------------------------------------- t0068664 17
------------GTGTTTGGATGGACGTGTTAAGAT---------------------------------------------------------------------------------------------------------------------------------------------------------- t0064118 18
------------GTGTTTGGATGGACGTGTTAAGATC--------------------------------------------------------------------------------------------------------------------------------------------------------- t2810738 1
-------------TGTTTGGATGGACGTGTT--------------------------------------------------------------------------------------------------------------------------------------------------------------- t0314966 5
-------------TGTTTGGATGGACGTGTTAA------------------------------------------------------------------------------------------------------------------------------------------------------------- t0955724 2
-------------TGTTTGGATGGACGTGTTAAG------------------------------------------------------------------------------------------------------------------------------------------------------------ t0018164 51
-------------TGTTTGGATGGACGTGTTAAGA----------------------------------------------------------------------------------------------------------------------------------------------------------- t0106498 12
-------------TGTTTGGATGGACGTGTTAAGAT---------------------------------------------------------------------------------------------------------------------------------------------------------- t0033840 31
-------------TGTTTGGATGGACGTGTTAAGATC--------------------------------------------------------------------------------------------------------------------------------------------------------- t0001587 333
--------------GTTTGGATGGACGTGTTAAGA----------------------------------------------------------------------------------------------------------------------------------------------------------- t1023793 2
---------------TTTGGATGGACGTGTTAAGA----------------------------------------------------------------------------------------------------------------------------------------------------------- t4649538 1
---------------TTTGGATGGACGTGTTAAGAT---------------------------------------------------------------------------------------------------------------------------------------------------------- t0014979 59
----------------TTGGATGGACGTGTTAAGAT---------------------------------------------------------------------------------------------------------------------------------------------------------- t0278317 5
----------------TTGGATGGACGTGTTAAGATC--------------------------------------------------------------------------------------------------------------------------------------------------------- t0002948 209
-----------------TGGATGGACGTGTTAAGA----------------------------------------------------------------------------------------------------------------------------------------------------------- t1957985 1
-----------------TGGATGGACGTGTTAAGAT---------------------------------------------------------------------------------------------------------------------------------------------------------- t3158389 1
-----------------TGGATGGACGTGTTAAGATC--------------------------------------------------------------------------------------------------------------------------------------------------------- t0001023 479
-----------------TGGATGGACGTGTTAAGATCC-------------------------------------------------------------------------------------------------------------------------------------------------------- t0112159 11
-----------------TGGATGGACGTGTTAAGATCCT------------------------------------------------------------------------------------------------------------------------------------------------------- t5480602 1
-----------------TGGATGGACGTGTTAAGATCCTAC----------------------------------------------------------------------------------------------------------------------------------------------------- t1150982 2
------------------GGATGGACGTGTTAAGATC--------------------------------------------------------------------------------------------------------------------------------------------------------- t3733100 1
-----------------------------------------------------------------------------------------------------------------------------------------------TTGTTGTAAGATCTTAATAAG-------------------------- t0665527 2
-----------------------------------------------------------------------------------------------------------------------------------------------TTGTTGTAAGATCTTAATAAGTT------------------------ t1583331 1
-----------------------------------------------------------------------------------------------------------------------------------------------------TAAGATCTTAATAAGTTCATC-------------------- t0855083 2
---------------------------------------------------------------------------------------------------------------------------------------------------------ATCTTAATAAGTTCATCCAAA---------------- t3702150 1
---------------------------------------------------------------------------------------------------------------------------------------------------------ATCTTAATAAGTTCATCCAAACACC------------ t5421240 1
----------------------------------------------------------------------------------------------------------------------------------------------------------TCTTAATAAGTTCATCCAAA---------------- t0478073 3
----------------------------------------------------------------------------------------------------------------------------------------------------------TCTTAATAAGTTCATCCAAACACC------------ t0291519 5
------------------------------------------------------------------------------------------------------------------------------------------------------------TTAATAAGTTCATCCAAACACC------------ t0090815 14
-------------------------------------------------------------------------------------------------------------------------------------------------------------TAATAAGTTCATCCAAACACC------------ t0310122 5
--------------------------------------------------------------------------------------------------------------------------------------------------------------AATAAGTTCATCCAAACACCA----------- t0986395 2
---------------------------------------------------------------------------------------------------------------------------------------------------------------ATAAGTTCATCCAAACACCA----------- t4608976 1
---------------------------------------------------------------------------------------------------------------------------------------------------------------ATAAGTTCATCCAAACACCAT---------- t0734900 2
----------------------------------------------------------------------------------------------------------------------------------------------------------------TAAGTTCATCCAAACACC------------ t5150576 1
----------------------------------------------------------------------------------------------------------------------------------------------------------------TAAGTTCATCCAAACACCA----------- t1251002 1
----------------------------------------------------------------------------------------------------------------------------------------------------------------TAAGTTCATCCAAACACCAT---------- t0603517 3
----------------------------------------------------------------------------------------------------------------------------------------------------------------TAAGTTCATCCAAACACCATA--------- t0003760 173
--------------------------------------------------------------------------------------------------------------------------------------------------------------------TTCATCCAAACACCATATTGA----- t0573560 3
------------------------------------------------------------------------------------------------------------------------------------------------------------------------TCCAAACACCATATTGAGGAT- t0612474 3
--------------------------------------------------------------------------------------------------------------------------------------------------------------------------CAAACACCATATTGAGGATG t2725893 1
//
T37-m0495 scaffold862.0:54349:54538:- 190(nt) -84.50(kcal/mol)
ATCTTCAACGTGGTGTTTGGATGGACGTGTTAAGATCCTACAAAATTTTCATTTCTTTGAAAATATTTGTACAAGGTGAATCACTCGGAGTACAAAATCAGAGGAAAATTTTTGGTACTTCTCATACTTTTGAGGGGTTCACCTTGTTGTAAGATCTTAATAAGTTCATCCAAACACCATATTGAGGATG T37-m0495 23535
((((((((..((((((((((((((((.((((((((((.((((..(((((((......)))))))......((((((((((((.(((((((((....((((((((....))))))))........))).)))))).)))))))))))))))).)))))))))).))))))))))))))))..)))))))).
**********TGGTGTTTGGATGGACGTGTT*************************************************************************************************************************************************************** T37-m0495-5p 22261
****************************************************************************************************************************************************************TAAGTTCATCCAAACACCATA********* T37-m0495-3p 252
ATCTTCAACGTGGTGTTTGGA------------------------------------------------------------------------------------------------------------------------------------------------------------------------- t0565317 2
-TCTTCAACGTGGTGTTTGGAT------------------------------------------------------------------------------------------------------------------------------------------------------------------------ t0063060 13
---TTCAACGTGGTGTTTGGATGG---------------------------------------------------------------------------------------------------------------------------------------------------------------------- t1682137 1
---TTCAACGTGGTGTTTGGATGGACG------------------------------------------------------------------------------------------------------------------------------------------------------------------- t1874738 1
----TCAACGTGGTGTTTGGATGGA--------------------------------------------------------------------------------------------------------------------------------------------------------------------- t0241060 4
-----CAACGTGGTGTTTGGATGGAC-------------------------------------------------------------------------------------------------------------------------------------------------------------------- t0142058 6
------AACGTGGTGTTTGGATGGACG------------------------------------------------------------------------------------------------------------------------------------------------------------------- t0438456 2
------AACGTGGTGTTTGGATGGACGTGT---------------------------------------------------------------------------------------------------------------------------------------------------------------- t0333093 3
-------ACGTGGTGTTTGGATGGA--------------------------------------------------------------------------------------------------------------------------------------------------------------------- t0356723 3
-------ACGTGGTGTTTGGATGGAC-------------------------------------------------------------------------------------------------------------------------------------------------------------------- t0126284 7
-------ACGTGGTGTTTGGATGGACG------------------------------------------------------------------------------------------------------------------------------------------------------------------- t0008889 72
-------ACGTGGTGTTTGGATGGACGT------------------------------------------------------------------------------------------------------------------------------------------------------------------ t0039486 19
-------ACGTGGTGTTTGGATGGACGTG----------------------------------------------------------------------------------------------------------------------------------------------------------------- t0032071 23
-------ACGTGGTGTTTGGATGGACGTGT---------------------------------------------------------------------------------------------------------------------------------------------------------------- t0000472 838
-------ACGTGGTGTTTGGATGGACGTGTT--------------------------------------------------------------------------------------------------------------------------------------------------------------- t0006408 96
--------CGTGGTGTTTGGATGGACGT------------------------------------------------------------------------------------------------------------------------------------------------------------------ t1844308 1
--------CGTGGTGTTTGGATGGACGTG----------------------------------------------------------------------------------------------------------------------------------------------------------------- t0256314 4
--------CGTGGTGTTTGGATGGACGTGT---------------------------------------------------------------------------------------------------------------------------------------------------------------- t0009393 69
--------CGTGGTGTTTGGATGGACGTGTT--------------------------------------------------------------------------------------------------------------------------------------------------------------- t2802654 1
---------GTGGTGTTTGGATGGACGTG----------------------------------------------------------------------------------------------------------------------------------------------------------------- t0072628 11
---------GTGGTGTTTGGATGGACGTGT---------------------------------------------------------------------------------------------------------------------------------------------------------------- t0031584 24
---------GTGGTGTTTGGATGGACGTGTT--------------------------------------------------------------------------------------------------------------------------------------------------------------- t3891429 1
----------TGGTGTTTGGATGGACGT------------------------------------------------------------------------------------------------------------------------------------------------------------------ t0005161 117
----------TGGTGTTTGGATGGACGTG----------------------------------------------------------------------------------------------------------------------------------------------------------------- t0001834 282
----------TGGTGTTTGGATGGACGTGT---------------------------------------------------------------------------------------------------------------------------------------------------------------- t0000065 4759
----------TGGTGTTTGGATGGACGTGTT--------------------------------------------------------------------------------------------------------------------------------------------------------------- t0000028 14108
----------TGGTGTTTGGATGGACGTGTTA-------------------------------------------------------------------------------------------------------------------------------------------------------------- t0007583 83
----------TGGTGTTTGGATGGACGTGTTAA------------------------------------------------------------------------------------------------------------------------------------------------------------- t0074722 11
----------TGGTGTTTGGATGGACGTGTTAAG------------------------------------------------------------------------------------------------------------------------------------------------------------ t0583197 2
-----------GGTGTTTGGATGGACGTG----------------------------------------------------------------------------------------------------------------------------------------------------------------- t0004783 124
-----------GGTGTTTGGATGGACGTGT---------------------------------------------------------------------------------------------------------------------------------------------------------------- t0003942 147
-----------GGTGTTTGGATGGACGTGTT--------------------------------------------------------------------------------------------------------------------------------------------------------------- t0004570 129
-----------GGTGTTTGGATGGACGTGTTA-------------------------------------------------------------------------------------------------------------------------------------------------------------- t0001286 374
-----------GGTGTTTGGATGGACGTGTTAA------------------------------------------------------------------------------------------------------------------------------------------------------------- t0767728 2
-----------GGTGTTTGGATGGACGTGTTAAGA----------------------------------------------------------------------------------------------------------------------------------------------------------- t0286576 3
------------GTGTTTGGATGGACGTGT---------------------------------------------------------------------------------------------------------------------------------------------------------------- t0680200 2
------------GTGTTTGGATGGACGTGTT--------------------------------------------------------------------------------------------------------------------------------------------------------------- t0178455 5
------------GTGTTTGGATGGACGTGTTA-------------------------------------------------------------------------------------------------------------------------------------------------------------- t0104723 8
------------GTGTTTGGATGGACGTGTTAA------------------------------------------------------------------------------------------------------------------------------------------------------------- t0019862 36
------------GTGTTTGGATGGACGTGTTAAGAT---------------------------------------------------------------------------------------------------------------------------------------------------------- t0043666 18
-------------TGTTTGGATGGACGTGTT--------------------------------------------------------------------------------------------------------------------------------------------------------------- t0363017 3
-------------TGTTTGGATGGACGTGTTAA------------------------------------------------------------------------------------------------------------------------------------------------------------- t0421370 2
-------------TGTTTGGATGGACGTGTTAAG------------------------------------------------------------------------------------------------------------------------------------------------------------ t0010523 62
-------------TGTTTGGATGGACGTGTTAAGA----------------------------------------------------------------------------------------------------------------------------------------------------------- t0052086 15
-------------TGTTTGGATGGACGTGTTAAGAT---------------------------------------------------------------------------------------------------------------------------------------------------------- t0007685 82
-------------TGTTTGGATGGACGTGTTAAGATC--------------------------------------------------------------------------------------------------------------------------------------------------------- t0000575 718
--------------GTTTGGATGGACGTGTTAAGATC--------------------------------------------------------------------------------------------------------------------------------------------------------- t2996810 1
---------------TTTGGATGGACGTGTTAAGA----------------------------------------------------------------------------------------------------------------------------------------------------------- t2674664 1
---------------TTTGGATGGACGTGTTAAGAT---------------------------------------------------------------------------------------------------------------------------------------------------------- t0006069 101
---------------TTTGGATGGACGTGTTAAGATC--------------------------------------------------------------------------------------------------------------------------------------------------------- t1085016 1
----------------TTGGATGGACGTGTTAAGA----------------------------------------------------------------------------------------------------------------------------------------------------------- t0211465 4
----------------TTGGATGGACGTGTTAAGAT---------------------------------------------------------------------------------------------------------------------------------------------------------- t0352735 3
----------------TTGGATGGACGTGTTAAGATC--------------------------------------------------------------------------------------------------------------------------------------------------------- t0001340 364
-----------------TGGATGGACGTGTTAAGA----------------------------------------------------------------------------------------------------------------------------------------------------------- t1861614 1
-----------------TGGATGGACGTGTTAAGAT---------------------------------------------------------------------------------------------------------------------------------------------------------- t0404061 3
-----------------TGGATGGACGTGTTAAGATC--------------------------------------------------------------------------------------------------------------------------------------------------------- t0001012 457
-----------------TGGATGGACGTGTTAAGATCC-------------------------------------------------------------------------------------------------------------------------------------------------------- t0082102 10
-----------------TGGATGGACGTGTTAAGATCCT------------------------------------------------------------------------------------------------------------------------------------------------------- t3902622 1
-----------------TGGATGGACGTGTTAAGATCCTAC----------------------------------------------------------------------------------------------------------------------------------------------------- t0255411 4
------------------GGATGGACGTGTTAAGATC--------------------------------------------------------------------------------------------------------------------------------------------------------- t1322164 1
-----------------------------------------------------------------------------------------------------------------------------------------------TTGTTGTAAGATCTTAATAAG-------------------------- t0891453 1
-----------------------------------------------------------------------------------------------------------------------------------------------------TAAGATCTTAATAAGTTCATC-------------------- t0681984 2
---------------------------------------------------------------------------------------------------------------------------------------------------------ATCTTAATAAGTTCATCCAAA---------------- t0299535 3
----------------------------------------------------------------------------------------------------------------------------------------------------------TCTTAATAAGTTCATCCAAAC--------------- t2828834 1
----------------------------------------------------------------------------------------------------------------------------------------------------------TCTTAATAAGTTCATCCAAACACC------------ t0407288 3
-----------------------------------------------------------------------------------------------------------------------------------------------------------CTTAATAAGTTCATCCAAACACCA----------- t2977894 1
------------------------------------------------------------------------------------------------------------------------------------------------------------TTAATAAGTTCATCCAAACAC------------- t0638620 2
------------------------------------------------------------------------------------------------------------------------------------------------------------TTAATAAGTTCATCCAAACACC------------ t0036944 21
-------------------------------------------------------------------------------------------------------------------------------------------------------------TAATAAGTTCATCCAAACACC------------ t0083063 10
-------------------------------------------------------------------------------------------------------------------------------------------------------------TAATAAGTTCATCCAAACACCATA--------- t0992074 1
--------------------------------------------------------------------------------------------------------------------------------------------------------------AATAAGTTCATCCAAACACCA----------- t1161726 1
---------------------------------------------------------------------------------------------------------------------------------------------------------------ATAAGTTCATCCAAACACCAT---------- t0226460 4
---------------------------------------------------------------------------------------------------------------------------------------------------------------ATAAGTTCATCCAAACACCATA--------- t0597287 2
----------------------------------------------------------------------------------------------------------------------------------------------------------------TAAGTTCATCCAAACACCAT---------- t0613325 2
----------------------------------------------------------------------------------------------------------------------------------------------------------------TAAGTTCATCCAAACACCATA--------- t0002346 229
----------------------------------------------------------------------------------------------------------------------------------------------------------------TAAGTTCATCCAAACACCATAT-------- t0298791 3
--------------------------------------------------------------------------------------------------------------------------------------------------------------------TTCATCCAAACACCATATTG------ t3295833 1
--------------------------------------------------------------------------------------------------------------------------------------------------------------------TTCATCCAAACACCATATTGA----- t1492445 1
---------------------------------------------------------------------------------------------------------------------------------------------------------------------TCATCCAAACACCATATTGAG---- t1466394 1
------------------------------------------------------------------------------------------------------------------------------------------------------------------------TCCAAACACCATATTGAGGAT- t2626636 1
//
novel37
T24-m0042 scaffold120.0:419196:419295:- 100(nt) -47.10(kcal/mol)
TGCACCTCCAACAGTTGAAGCTGCCAGCATGATCTAAGCTATCTTTGTATACAGGAAAGGCTATAGATCATGTGGTAGCTTCACCTGTTGAATGAAGCAC T24-m0042 242
(((..(..((((((.(((((((((((.(((((((((((((.(..(((....)))..).)))).)))))))))))))))))))).))))))...)..))).
**********ACAGTTGAAGCTGCCAGCATGA******************************************************************** T24-m0042-5p 240
*********************************************************************ATGTGGTAGCTTCACCTGTTG********** T24-m0042-3p 1
---ACCTCCAACAGTTGAAGCTGC---------------------------------------------------------------------------- t3415066 1
-------CCAACAGTTGAAGCTGCCAGCATG--------------------------------------------------------------------- t2964459 1
---------AACAGTTGAAGCTGCCAGCATG--------------------------------------------------------------------- t0196536 7
----------ACAGTTGAAGCTGCCAGCAT---------------------------------------------------------------------- t2773610 1
----------ACAGTTGAAGCTGCCAGCATG--------------------------------------------------------------------- t0255781 6
----------ACAGTTGAAGCTGCCAGCATGA-------------------------------------------------------------------- t0002720 221
----------ACAGTTGAAGCTGCCAGCATGAT------------------------------------------------------------------- t0385878 4
---------------------------------------------------------------------ATGTGGTAGCTTCACCTGTTG---------- t3390354 1
//
T37-m0046 scaffold120.0:419196:419295:- 100(nt) -47.10(kcal/mol)
TGCACCTCCAACAGTTGAAGCTGCCAGCATGATCTAAGCTATCTTTGTATACAGGAAAGGCTATAGATCATGTGGTAGCTTCACCTGTTGAATGAAGCAC T37-m0046 120
(((..(..((((((.(((((((((((.(((((((((((((.(..(((....)))..).)))).)))))))))))))))))))).))))))...)..))).
**********ACAGTTGAAGCTGCCAGCATGA******************************************************************** T37-m0046-5p 118
*********************************************************************ATGTGGTAGCTTCACCTGTTG********** T37-m0046-3p 1
---------AACAGTTGAAGCTGCCAGCATG--------------------------------------------------------------------- t0058908 14
----------ACAGTTGAAGCTGCCAGCATG--------------------------------------------------------------------- t0265095 4
----------ACAGTTGAAGCTGCCAGCATGA-------------------------------------------------------------------- t0006222 99
----------ACAGTTGAAGCTGCCAGCATGATCT----------------------------------------------------------------- t2683798 1
-----------------------------------------TCTTTGTATACAGGAAAGGCT-------------------------------------- t2443908 1
---------------------------------------------------------------------ATGTGGTAGCTTCACCTGTTG---------- t0816205 1
//
novel370
T24-m0486 scaffold980.0:39076:39183:+ 108(nt) -44.60(kcal/mol)
AGAGTAGATATGAGCCAAGGATGACTTGCCACAATCTCTAGTATGTGAATGCCCTTCAGTTCCACTTGGTATGCTTTGACAAGTCATCCTTGGTTCACCTTTGCTCTC T24-m0486 286
((((((((..((((((((((((((((((.((.........((((....)))).....(((.((....))...))).)).))))))))))))))))))..)))))))).
**********TGAGCCAAGGATGACTTGCCA***************************************************************************** T24-m0486-5p 278
******************************************************************************ACAAGTCATCCTTGGTTCACC********* T24-m0486-3p 1
AGAGTAGATATGAGCCAAGGA--------------------------------------------------------------------------------------- t0310697 5
--AGTAGATATGAGCCAAGGATG------------------------------------------------------------------------------------- t1095131 2
----------TGAGCCAAGGATGACTTGCCA----------------------------------------------------------------------------- t0002016 278
------------------------------------------------------------------------------ACAAGTCATCCTTGGTTCACC--------- t4937534 1
//
T24-m0489 scaffold980.0:102616:102723:- 108(nt) -44.60(kcal/mol)
AGAGTAGATATGAGCCAAGGATGACTTGCCACAATCTCTAGTATGTGAATGCCCTTCAGTTCCACTTGGTATGCTTTGACAAGTCATCCTTGGTTCACCTTTGCTCTC T24-m0489 286
((((((((..((((((((((((((((((.((.........((((....)))).....(((.((....))...))).)).))))))))))))))))))..)))))))).
**********TGAGCCAAGGATGACTTGCCA***************************************************************************** T24-m0489-5p 278
******************************************************************************ACAAGTCATCCTTGGTTCACC********* T24-m0489-3p 1
AGAGTAGATATGAGCCAAGGA--------------------------------------------------------------------------------------- t0310697 5
--AGTAGATATGAGCCAAGGATG------------------------------------------------------------------------------------- t1095131 2
----------TGAGCCAAGGATGACTTGCCA----------------------------------------------------------------------------- t0002016 278
------------------------------------------------------------------------------ACAAGTCATCCTTGGTTCACC--------- t4937534 1
//
T37-m0526 scaffold980.0:39076:39183:+ 108(nt) -44.60(kcal/mol)
AGAGTAGATATGAGCCAAGGATGACTTGCCACAATCTCTAGTATGTGAATGCCCTTCAGTTCCACTTGGTATGCTTTGACAAGTCATCCTTGGTTCACCTTTGCTCTC T37-m0526 341
((((((((..((((((((((((((((((.((.........((((....)))).....(((.((....))...))).)).))))))))))))))))))..)))))))).
**********TGAGCCAAGGATGACTTGCCA***************************************************************************** T37-m0526-5p 335
******************************************************************************ACAAGTCATCCTTGGTTCACC********* T37-m0526-3p 2
AGAGTAGATATGAGCCAAGGA--------------------------------------------------------------------------------------- t0345216 3
--AGTAGATATGAGCCAAGGATGACT---------------------------------------------------------------------------------- t0922319 1
---------ATGAGCCAAGGATGACTTGCCA----------------------------------------------------------------------------- t0346400 3
----------TGAGCCAAGGATGACTTGCCA----------------------------------------------------------------------------- t0001513 332
------------------------------------------------------------------------------ACAAGTCATCCTTGGTTCACC--------- t0705370 2
//
T37-m0529 scaffold980.0:102616:102723:- 108(nt) -44.60(kcal/mol)
AGAGTAGATATGAGCCAAGGATGACTTGCCACAATCTCTAGTATGTGAATGCCCTTCAGTTCCACTTGGTATGCTTTGACAAGTCATCCTTGGTTCACCTTTGCTCTC T37-m0529 341
((((((((..((((((((((((((((((.((.........((((....)))).....(((.((....))...))).)).))))))))))))))))))..)))))))).
**********TGAGCCAAGGATGACTTGCCA***************************************************************************** T37-m0529-5p 335
******************************************************************************ACAAGTCATCCTTGGTTCACC********* T37-m0529-3p 2
AGAGTAGATATGAGCCAAGGA--------------------------------------------------------------------------------------- t0345216 3
--AGTAGATATGAGCCAAGGATGACT---------------------------------------------------------------------------------- t0922319 1
---------ATGAGCCAAGGATGACTTGCCA----------------------------------------------------------------------------- t0346400 3
----------TGAGCCAAGGATGACTTGCCA----------------------------------------------------------------------------- t0001513 332
------------------------------------------------------------------------------ACAAGTCATCCTTGGTTCACC--------- t0705370 2
//
novel371
T24-m0487 scaffold980.0:132687:132813:+ 127(nt) -47.10(kcal/mol)
GAGTGCAATGGAGCCAAGGATGAATTGCCGGCGCTATAGATAATTAAGTTCATAAATGTGTATACATGCCACCAAAATCCGTATATATTTGCTTGCCGGCAATTTGTTCTTGGCTATGTTGGGTTCT T24-m0487 528
((((.(((((.(((((((((..((((((((((......((.........)).(((((((((((..((.........))..)))))))))))...))))))))))..))))))))).))))).)))).
**********GAGCCAAGGATGAATTGCCGG************************************************************************************************ T24-m0487-5p 489
*************************************************************************************************GGCAATTTGTTCTTGGCTATG********* T24-m0487-3p 39
----------GAGCCAAGGATGAATTGCCGG------------------------------------------------------------------------------------------------ t0001088 453
-----------AGCCAAGGATGAATTGCCGG------------------------------------------------------------------------------------------------ t0033331 31
------------GCCAAGGATGAATTGCCGG------------------------------------------------------------------------------------------------ t0288038 5
-----------------------------------------------------------------------------------------------CCGGCAATTTGTTCTTGGCTA----------- t0459818 3
------------------------------------------------------------------------------------------------CGGCAATTTGTTCTTGGCTAT---------- t0796386 2
-------------------------------------------------------------------------------------------------GGCAATTTGTTCTTGGCTAT---------- t0333533 4
-------------------------------------------------------------------------------------------------GGCAATTTGTTCTTGGCTATG--------- t0034468 30
//
T24-m0488 scaffold980.0:9256:9382:- 127(nt) -47.10(kcal/mol)
GAGTGCAATGGAGCCAAGGATGAATTGCCGGCGCTATAGATAATTAAGTTCATAAATGTGTATACATGCCACCAAAATCCGTATATATTTGCTTGCCGGCAATTTGTTCTTGGCTATGTTGGGTTCT T24-m0488 528
((((.(((((.(((((((((..((((((((((......((.........)).(((((((((((..((.........))..)))))))))))...))))))))))..))))))))).))))).)))).
**********GAGCCAAGGATGAATTGCCGG************************************************************************************************ T24-m0488-5p 489
*************************************************************************************************GGCAATTTGTTCTTGGCTATG********* T24-m0488-3p 39
----------GAGCCAAGGATGAATTGCCGG------------------------------------------------------------------------------------------------ t0001088 453
-----------AGCCAAGGATGAATTGCCGG------------------------------------------------------------------------------------------------ t0033331 31
------------GCCAAGGATGAATTGCCGG------------------------------------------------------------------------------------------------ t0288038 5
-----------------------------------------------------------------------------------------------CCGGCAATTTGTTCTTGGCTA----------- t0459818 3
------------------------------------------------------------------------------------------------CGGCAATTTGTTCTTGGCTAT---------- t0796386 2
-------------------------------------------------------------------------------------------------GGCAATTTGTTCTTGGCTAT---------- t0333533 4
-------------------------------------------------------------------------------------------------GGCAATTTGTTCTTGGCTATG--------- t0034468 30
//
T37-m0527 scaffold980.0:132687:132813:+ 127(nt) -47.10(kcal/mol)
GAGTGCAATGGAGCCAAGGATGAATTGCCGGCGCTATAGATAATTAAGTTCATAAATGTGTATACATGCCACCAAAATCCGTATATATTTGCTTGCCGGCAATTTGTTCTTGGCTATGTTGGGTTCT T37-m0527 408
((((.(((((.(((((((((..((((((((((......((.........)).(((((((((((..((.........))..)))))))))))...))))))))))..))))))))).))))).)))).
**********GAGCCAAGGATGAATTGCCGG************************************************************************************************ T37-m0527-5p 379
*************************************************************************************************GGCAATTTGTTCTTGGCTATG********* T37-m0527-3p 29
----------GAGCCAAGGATGAATTGCCG------------------------------------------------------------------------------------------------- t2584521 1
----------GAGCCAAGGATGAATTGCCGG------------------------------------------------------------------------------------------------ t0001371 357
-----------AGCCAAGGATGAATTGCCGG------------------------------------------------------------------------------------------------ t0047168 17
------------GCCAAGGATGAATTGCCGG------------------------------------------------------------------------------------------------ t0392960 3
------------GCCAAGGATGAATTGCCGGCG---------------------------------------------------------------------------------------------- t3868799 1
-----------------------------------------------------------------------------------------------CCGGCAATTTGTTCTTGGCTA----------- t0172162 5
------------------------------------------------------------------------------------------------CGGCAATTTGTTCTTGGCTA----------- t1553245 1
------------------------------------------------------------------------------------------------CGGCAATTTGTTCTTGGCTAT---------- t0241167 4
-------------------------------------------------------------------------------------------------GGCAATTTGTTCTTGGCTAT---------- t0138780 6
-------------------------------------------------------------------------------------------------GGCAATTTGTTCTTGGCTATG--------- t0068615 12
---------------------------------------------------------------------------------------------------CAATTTGTTCTTGGCTATGTTG------ t2952588 1
//
T37-m0528 scaffold980.0:9256:9382:- 127(nt) -47.10(kcal/mol)
GAGTGCAATGGAGCCAAGGATGAATTGCCGGCGCTATAGATAATTAAGTTCATAAATGTGTATACATGCCACCAAAATCCGTATATATTTGCTTGCCGGCAATTTGTTCTTGGCTATGTTGGGTTCT T37-m0528 408
((((.(((((.(((((((((..((((((((((......((.........)).(((((((((((..((.........))..)))))))))))...))))))))))..))))))))).))))).)))).
**********GAGCCAAGGATGAATTGCCGG************************************************************************************************ T37-m0528-5p 379
*************************************************************************************************GGCAATTTGTTCTTGGCTATG********* T37-m0528-3p 29
----------GAGCCAAGGATGAATTGCCG------------------------------------------------------------------------------------------------- t2584521 1
----------GAGCCAAGGATGAATTGCCGG------------------------------------------------------------------------------------------------ t0001371 357
-----------AGCCAAGGATGAATTGCCGG------------------------------------------------------------------------------------------------ t0047168 17
------------GCCAAGGATGAATTGCCGG------------------------------------------------------------------------------------------------ t0392960 3
------------GCCAAGGATGAATTGCCGGCG---------------------------------------------------------------------------------------------- t3868799 1
-----------------------------------------------------------------------------------------------CCGGCAATTTGTTCTTGGCTA----------- t0172162 5
------------------------------------------------------------------------------------------------CGGCAATTTGTTCTTGGCTA----------- t1553245 1
------------------------------------------------------------------------------------------------CGGCAATTTGTTCTTGGCTAT---------- t0241167 4
-------------------------------------------------------------------------------------------------GGCAATTTGTTCTTGGCTAT---------- t0138780 6
-------------------------------------------------------------------------------------------------GGCAATTTGTTCTTGGCTATG--------- t0068615 12
---------------------------------------------------------------------------------------------------CAATTTGTTCTTGGCTATGTTG------ t2952588 1
//
novel39
T24-m0044 scaffold1203.0:9350:9440:- 91(nt) -20.10(kcal/mol)
ATGAGCATTGCATGGGTAATCAATTTCATCCGCTTAATAAATGCTTCTGCTAAATCATTTTTGAGTATGAACATGAGGAACATGGTGTTCA T24-m0044 99
.(((((((..((((.....(((..(((((..((((((.(((((.((......)).))))))))))))))))..)))....)))))))))))
***************GTAATCAATTTCATCCGCTTAATAAA************************************************** T24-m0044-5p 1
***********************************************************TTTGAGTATGAACATGAGGAAC********** T24-m0044-3p 98
-----------------AATCAATTTCATCCGCTTAA------------------------------------------------------ t1489054 1
----------------------------------------------------------TTTTGAGTATGAACATGAGGA------------ t0325604 5
----------------------------------------------------------TTTTGAGTATGAACATGAGGAA----------- t0030939 33
-----------------------------------------------------------TTTGAGTATGAACATGAGGA------------ t0659606 2
-----------------------------------------------------------TTTGAGTATGAACATGAGGAA----------- t0116481 11
-----------------------------------------------------------TTTGAGTATGAACATGAGGAAC---------- t0020818 46
------------------------------------------------------------TTGAGTATGAACATGAGGAAC---------- t4989070 1
//
novel43
T24-m0048 scaffold1257.0:27692:27812:+ 121(nt) -37.42(kcal/mol)
CTTAAGCTTTAACAAACTTTCAAAAACAGAGCTTTGGGATGTTGGCGCGTTAAGCCTCTTGAAGACAGGGGTTCGGTCTTGACCACCAATGCGATTAAGCACTGAAGTTCTGGAGCTTGAA T24-m0048 64
.((((((((.................((((((((..(..((((..((((((.(((((((.......))))))).(((....)))...))))))....)))))..)))))))))))))))).
*****************************AGCTTTGGGATGTTGGCGCGTT********************************************************************** T24-m0048-5p 51
*****************************************************************************************TGCGATTAAGCACTGAAGTTCT********** T24-m0048-3p 11
--------------------------CAGAGCTTTGGGATGTTGGCGCGT----------------------------------------------------------------------- t0127134 10
---------------------------AGAGCTTTGGGATGTTGGCGCGT----------------------------------------------------------------------- t0772818 2
---------------------------AGAGCTTTGGGATGTTGGCGCGTT---------------------------------------------------------------------- t0273261 5
----------------------------GAGCTTTGGGATGTTGGCGCGT----------------------------------------------------------------------- t0435447 4
-----------------------------AGCTTTGGGATGTTGGCGCGTT---------------------------------------------------------------------- t0797228 2
-----------------------------AGCTTTGGGATGTTGGCGCGTTAA-------------------------------------------------------------------- t4921079 1
------------------------------GCTTTGGGATGTTGGCGCGTT---------------------------------------------------------------------- t0375985 4
-------------------------------CTTTGGGATGTTGGCGCGTT---------------------------------------------------------------------- t0704276 2
-------------------------------CTTTGGGATGTTGGCGCGTTA--------------------------------------------------------------------- t0423581 4
-------------------------------CTTTGGGATGTTGGCGCGTTAA-------------------------------------------------------------------- t0100189 12
-------------------------------CTTTGGGATGTTGGCGCGTTAAG------------------------------------------------------------------- t0465243 3
-------------------------------CTTTGGGATGTTGGCGCGTTAAGC------------------------------------------------------------------ t0841705 2
---------------------------------TTGGGATGTTGGCGCGTTAAGCCT---------------------------------------------------------------- t1133468 2
----------------------------------------------------------------------------------------ATGCGATTAAGCACTGAAGTTC----------- t2379899 1
-----------------------------------------------------------------------------------------TGCGATTAAGCACTGAAGTTC----------- t4313808 1
-----------------------------------------------------------------------------------------TGCGATTAAGCACTGAAGTTCT---------- t0148081 9
//
T24-m0424 scaffold719.0:138893:139013:+ 121(nt) -38.12(kcal/mol)
CTTAAGCTTTAACAACCTTTCAAAAACAGAGCTTTGGGATGTTGGCGCGTTAAGCCTCTTGAAGACAGGGGTTCGGTCTTGACCACTAATGCGATTAAGCACTGAAGTTCTGGAGCTTGAA T24-m0424 62
.((((((((.................((((((((..(..((((..(((((((.((((((.......))))))..(((....)))..)))))))....)))))..)))))))))))))))).
*****************************AGCTTTGGGATGTTGGCGCGTT********************************************************************** T24-m0424-5p 51
*****************************************************************************************TGCGATTAAGCACTGAAGTTCT********** T24-m0424-3p 11
--------------------------CAGAGCTTTGGGATGTTGGCGCGT----------------------------------------------------------------------- t0127134 10
---------------------------AGAGCTTTGGGATGTTGGCGCGT----------------------------------------------------------------------- t0772818 2
---------------------------AGAGCTTTGGGATGTTGGCGCGTT---------------------------------------------------------------------- t0273261 5
----------------------------GAGCTTTGGGATGTTGGCGCGT----------------------------------------------------------------------- t0435447 4
-----------------------------AGCTTTGGGATGTTGGCGCGTT---------------------------------------------------------------------- t0797228 2
-----------------------------AGCTTTGGGATGTTGGCGCGTTAA-------------------------------------------------------------------- t4921079 1
------------------------------GCTTTGGGATGTTGGCGCGTT---------------------------------------------------------------------- t0375985 4
-------------------------------CTTTGGGATGTTGGCGCGTT---------------------------------------------------------------------- t0704276 2
-------------------------------CTTTGGGATGTTGGCGCGTTA--------------------------------------------------------------------- t0423581 4
-------------------------------CTTTGGGATGTTGGCGCGTTAA-------------------------------------------------------------------- t0100189 12
-------------------------------CTTTGGGATGTTGGCGCGTTAAG------------------------------------------------------------------- t0465243 3
-------------------------------CTTTGGGATGTTGGCGCGTTAAGC------------------------------------------------------------------ t0841705 2
----------------------------------------------------------------------------------------ATGCGATTAAGCACTGAAGTTC----------- t2379899 1
-----------------------------------------------------------------------------------------TGCGATTAAGCACTGAAGTTC----------- t4313808 1
-----------------------------------------------------------------------------------------TGCGATTAAGCACTGAAGTTCT---------- t0148081 9
//
T37-m0057 scaffold1257.0:27692:27812:+ 121(nt) -37.42(kcal/mol)
CTTAAGCTTTAACAAACTTTCAAAAACAGAGCTTTGGGATGTTGGCGCGTTAAGCCTCTTGAAGACAGGGGTTCGGTCTTGACCACCAATGCGATTAAGCACTGAAGTTCTGGAGCTTGAA T37-m0057 70
.((((((((.................((((((((..(..((((..((((((.(((((((.......))))))).(((....)))...))))))....)))))..)))))))))))))))).
*****************************AGCTTTGGGATGTTGGCGCGTT********************************************************************** T37-m0057-5p 51
*****************************************************************************************TGCGATTAAGCACTGAAGTTCT********** T37-m0057-3p 17
--------------------------CAGAGCTTTGGGATGTTGGCGCGT----------------------------------------------------------------------- t0053277 15
---------------------------AGAGCTTTGGGATGTTGGCGCGT----------------------------------------------------------------------- t2034889 1
---------------------------AGAGCTTTGGGATGTTGGCGCGTT---------------------------------------------------------------------- t0105766 8
----------------------------GAGCTTTGGGATGTTGGCGCGT----------------------------------------------------------------------- t3635306 1
----------------------------GAGCTTTGGGATGTTGGCGCGTT---------------------------------------------------------------------- t1622820 1
-----------------------------AGCTTTGGGATGTTGGCGCGTT---------------------------------------------------------------------- t0344609 3
------------------------------GCTTTGGGATGTTGGCGCGTT---------------------------------------------------------------------- t0751437 2
-------------------------------CTTTGGGATGTTGGCGCGTT---------------------------------------------------------------------- t0480180 2
-------------------------------CTTTGGGATGTTGGCGCGTTA--------------------------------------------------------------------- t0194445 5
-------------------------------CTTTGGGATGTTGGCGCGTTAA-------------------------------------------------------------------- t0072067 11
-------------------------------CTTTGGGATGTTGGCGCGTTAAG------------------------------------------------------------------- t1501227 1
-------------------------------CTTTGGGATGTTGGCGCGTTAAGC------------------------------------------------------------------ t2771473 1
---------------------------------TTGGGATGTTGGCGCGTTAAGCCT---------------------------------------------------------------- t0659392 2
----------------------------------------------------------------------------------------ATGCGATTAAGCACTGAAGTTC----------- t0628381 2
-----------------------------------------------------------------------------------------TGCGATTAAGCACTGAAGTTC----------- t0339477 3
-----------------------------------------------------------------------------------------TGCGATTAAGCACTGAAGTTCT---------- t0065448 12
//
T37-m0456 scaffold719.0:138893:139013:+ 121(nt) -38.12(kcal/mol)
CTTAAGCTTTAACAACCTTTCAAAAACAGAGCTTTGGGATGTTGGCGCGTTAAGCCTCTTGAAGACAGGGGTTCGGTCTTGACCACTAATGCGATTAAGCACTGAAGTTCTGGAGCTTGAA T37-m0456 68
.((((((((.................((((((((..(..((((..(((((((.((((((.......))))))..(((....)))..)))))))....)))))..)))))))))))))))).
*****************************AGCTTTGGGATGTTGGCGCGTT********************************************************************** T37-m0456-5p 51
*****************************************************************************************TGCGATTAAGCACTGAAGTTCT********** T37-m0456-3p 17
--------------------------CAGAGCTTTGGGATGTTGGCGCGT----------------------------------------------------------------------- t0053277 15
---------------------------AGAGCTTTGGGATGTTGGCGCGT----------------------------------------------------------------------- t2034889 1
---------------------------AGAGCTTTGGGATGTTGGCGCGTT---------------------------------------------------------------------- t0105766 8
----------------------------GAGCTTTGGGATGTTGGCGCGT----------------------------------------------------------------------- t3635306 1
----------------------------GAGCTTTGGGATGTTGGCGCGTT---------------------------------------------------------------------- t1622820 1
-----------------------------AGCTTTGGGATGTTGGCGCGTT---------------------------------------------------------------------- t0344609 3
------------------------------GCTTTGGGATGTTGGCGCGTT---------------------------------------------------------------------- t0751437 2
-------------------------------CTTTGGGATGTTGGCGCGTT---------------------------------------------------------------------- t0480180 2
-------------------------------CTTTGGGATGTTGGCGCGTTA--------------------------------------------------------------------- t0194445 5
-------------------------------CTTTGGGATGTTGGCGCGTTAA-------------------------------------------------------------------- t0072067 11
-------------------------------CTTTGGGATGTTGGCGCGTTAAG------------------------------------------------------------------- t1501227 1
-------------------------------CTTTGGGATGTTGGCGCGTTAAGC------------------------------------------------------------------ t2771473 1
----------------------------------------------------------------------------------------ATGCGATTAAGCACTGAAGTTC----------- t0628381 2
-----------------------------------------------------------------------------------------TGCGATTAAGCACTGAAGTTC----------- t0339477 3
-----------------------------------------------------------------------------------------TGCGATTAAGCACTGAAGTTCT---------- t0065448 12
//
novel87
T37-m0102 scaffold160.1:102109:102191:- 83(nt) -55.20(kcal/mol)
TACACTTAATACATTTGTACCGACTCTCCAATAGAGGTGGGTCCCACCTCTATTGGAGAGGCGGTACAAATGTGGTAAGGATA T37-m0102 357
....((((.(((((((((((((.(((((((((((((((((...))))))))))))))))).))))))))))))).))))....
************ATTTGTACCGACTCTCCAATA************************************************** T37-m0102-5p 1
****************************************************TTGGAGAGGCGGTACAAATGT********** T37-m0102-3p 354
-------AATACATTTGTACCGACTCTCCAA---------------------------------------------------- t1380977 1
--------ATACATTTGTACCGACTCTCC------------------------------------------------------ t2688866 1
------------ATTTGTACCGACTCTCCAATAGAG----------------------------------------------- t2791831 1
--------------------------------------------------TATTGGAGAGGCGGTACAAATGT---------- t3600618 1
---------------------------------------------------ATTGGAGAGGCGGTACAAATG----------- t2325995 1
---------------------------------------------------ATTGGAGAGGCGGTACAAATGT---------- t2038261 1
---------------------------------------------------ATTGGAGAGGCGGTACAAATGTGG-------- t1601139 1
----------------------------------------------------TTGGAGAGGCGGTACAAATG----------- t1137703 1
----------------------------------------------------TTGGAGAGGCGGTACAAATGT---------- t0001430 346
------------------------------------------------------GGAGAGGCGGTACAAATGTGG-------- t3726342 1
------------------------------------------------------GGAGAGGCGGTACAAATGTGGT------- t0490570 2
//
novel124
T24-m0142 scaffold205.0:141218:141325:- 108(nt) -43.20(kcal/mol)
TAAGCAAATCAGTCATAGGGCTCCTCCCCCTTGGCAGGCACTGGTGTATGGTGCAACTACAATCACTTTCATTGACCTGCCAAAGGAGAGTTGCCCTGCGATTGCTTT T24-m0142 45
.(((((.....(((.((((((..(((.((.((((((((((..((((....(((....)))...)))).....)).)))))))).)).)))..)))))).)))))))).
*****************************************************************************TGCCAAAGGAGAGTTGCCCTG********** T24-m0142-3p 45
---------------------------------------------------------------------------CCTGCCAAAGGAGAGTTGCCC------------ t0178898 8
----------------------------------------------------------------------------CTGCCAAAGGAGAGTTGCCC------------ t0358773 4
-----------------------------------------------------------------------------TGCCAAAGGAGAGTTGCC------------- t3631730 1
-----------------------------------------------------------------------------TGCCAAAGGAGAGTTGCCCTG---------- t0031767 32
//
novel124
T24-m0381 scaffold594.0:182727:182834:+ 108(nt) -43.90(kcal/mol)
TAAGCAAATCAGTCATAGGGCTCCTCCCTCTTGGCAGGCACTGGTGAATGATGAAACTACAATCACTTTCATTGACCTGCCAAAGGAGAGTTGCCCTGCGATTGCTTT T24-m0381 45
.(((((.....(((.((((((..((((((.((((((((((..(((((.((.........)).))))).....)).))))))))))).)))..)))))).)))))))).
*****************************************************************************TGCCAAAGGAGAGTTGCCCTG********** T24-m0381-3p 45
---------------------------------------------------------------------------CCTGCCAAAGGAGAGTTGCCC------------ t0178898 8
----------------------------------------------------------------------------CTGCCAAAGGAGAGTTGCCC------------ t0358773 4
-----------------------------------------------------------------------------TGCCAAAGGAGAGTTGCC------------- t3631730 1
-----------------------------------------------------------------------------TGCCAAAGGAGAGTTGCCCTG---------- t0031767 32
//
novel124
T37-m0166 scaffold205.0:141218:141325:- 108(nt) -43.20(kcal/mol)
TAAGCAAATCAGTCATAGGGCTCCTCCCCCTTGGCAGGCACTGGTGTATGGTGCAACTACAATCACTTTCATTGACCTGCCAAAGGAGAGTTGCCCTGCGATTGCTTT T37-m0166 18
.(((((.....(((.((((((..(((.((.((((((((((..((((....(((....)))...)))).....)).)))))))).)).)))..)))))).)))))))).
*****************************************************************************TGCCAAAGGAGAGTTGCCCTG********** T37-m0166-3p 18
---------------------------------------------------------------------------CCTGCCAAAGGAGAGTTGCCC------------ t0736773 2
----------------------------------------------------------------------------CTGCCAAAGGAGAGTTGCCC------------ t0354026 3
----------------------------------------------------------------------------CTGCCAAAGGAGAGTTGCCCTG---------- t3412496 1
-----------------------------------------------------------------------------TGCCAAAGGAGAGTTGCCC------------ t2220087 1
-----------------------------------------------------------------------------TGCCAAAGGAGAGTTGCCCTG---------- t0075152 11
//
novel124
T37-m0404 scaffold594.0:182727:182834:+ 108(nt) -43.90(kcal/mol)
TAAGCAAATCAGTCATAGGGCTCCTCCCTCTTGGCAGGCACTGGTGAATGATGAAACTACAATCACTTTCATTGACCTGCCAAAGGAGAGTTGCCCTGCGATTGCTTT T37-m0404 18
.(((((.....(((.((((((..((((((.((((((((((..(((((.((.........)).))))).....)).))))))))))).)))..)))))).)))))))).
*****************************************************************************TGCCAAAGGAGAGTTGCCCTG********** T37-m0404-3p 18
---------------------------------------------------------------------------CCTGCCAAAGGAGAGTTGCCC------------ t0736773 2
----------------------------------------------------------------------------CTGCCAAAGGAGAGTTGCCC------------ t0354026 3
----------------------------------------------------------------------------CTGCCAAAGGAGAGTTGCCCTG---------- t3412496 1
-----------------------------------------------------------------------------TGCCAAAGGAGAGTTGCCC------------ t2220087 1
-----------------------------------------------------------------------------TGCCAAAGGAGAGTTGCCCTG---------- t0075152 11
//
novel125
T24-m0145 scaffold21.0:1998:2194:- 197(nt) -97.30(kcal/mol)
GAAGGCATTTTGAAGGGAGAAATGGATGACAACTTTCCTACTTTGTACAAGTTGAAAATCACTCATGAAGAAAAGTTGTCCCTTTAAATCCTATCACTTTTGTGGGGACTAGTAGGGATATCTTTTCTTCACGAGTAACCTTCAACTTGGAAAAAATACAGAAGTTCTCATCCATTTCCTCCTTCAAAATGTCTTCA T24-m0145 30
((((((((((((((((..(((((((((((.((((((..((.(((...(((((((((....((((.((((((((((.(((((((.....((((..(((....))))))).....))))))).)))))))))).))))....)))))))))...))).))..)))))).)))))))))))..)))))))))))))))).
**********TGAAGGGAGAAATGGATGACA********************************************************************************************************************************************************************** T24-m0145-5p 30
-------TTTTGAAGGGAGAAATGGATG------------------------------------------------------------------------------------------------------------------------------------------------------------------------- t0168862 8
--------TTTGAAGGGAGAAATGGATGA------------------------------------------------------------------------------------------------------------------------------------------------------------------------ t0960501 2
--------TTTGAAGGGAGAAATGGATGACA---------------------------------------------------------------------------------------------------------------------------------------------------------------------- t5074675 1
---------TTGAAGGGAGAAATGGATGACA---------------------------------------------------------------------------------------------------------------------------------------------------------------------- t1447433 1
----------TGAAGGGAGAAATGGATGACA---------------------------------------------------------------------------------------------------------------------------------------------------------------------- t0080314 15
----------TGAAGGGAGAAATGGATGACAAC-------------------------------------------------------------------------------------------------------------------------------------------------------------------- t3298941 1																														
----------TGAAGGGAGAAATGGATGACAACT------------------------------------------------------------------------------------------------------------------------------------------------------------------- t0842677 2																														
//																														
novel147																														
T24-m0173 scaffold246.0:642401:642670:+ 270(nt) -60.80(kcal/mol)																														
TAAGTGTTTCATGTAGAAGTACACGACGTGTCATTAGAAGCACTTTTAGTTGTCAAAAAACATTTTTAACTCTTTCAAAAGTAATCCCAAAAAAGCTCATAAGAAGCACTTCGACAATTGAGGGCGAATCATTTTGCGGGATTGTTTTGCCTATCCAAAGAGTGAGCTTGGACAAACCCCAATCCAACCAGATAGGTAATCACTCGCCGGTTTTTTTCGACTAATGCTAACTGTTAAAAACGATTCGTAGTACGGATATATATATATATA T24-m0173 29																														
...((((...(((((...(((((((((((.....(((.((((...(((((((..(((((((..............(((((.(((((((.......((((...(((....)))......)))).(((((....)))))))))))))))))..........((((((..((((.......))))....(((.....)))..))))))....))))))).)))))))))))..)))......)))..)))).))))...)))))..))))...																														
**********ATGTAGAAGTACACGACGTGTCA********************************************************************************************************************************************************************************************************************************************* T24-m0173-5p 28																														
------TTTCATGTAGAAGTACACGACGTG---------------------------------------------------------------------------------------------------------------------------------------------------------------------------------------------------------------------------------																														t4037470 1
--------TCATGTAGAAGTACACGACGTGTC-------------------------------------------------------------------------------------------------------------------------------------------------------------------------------------------------------------------------------																														t0539311 3
---------CATGTAGAAGTACACGACGTGTCA------------------------------------------------------------------------------------------------------------------------------------------------------------------------------------------------------------------------------																														t4064000 1
----------ATGTAGAAGTACACGACGTGTCA------------------------------------------------------------------------------------------------------------------------------------------------------------------------------------------------------------------------------																														t0061253 19
----------ATGTAGAAGTACACGACGTGTCAT-----------------------------------------------------------------------------------------------------------------------------------------------------------------------------------------------------------------------------																														t0294241 5
//																														
novel147																														
T37-m0190 scaffold246.0:642401:642670:+ 270(nt) -60.80(kcal/mol)																														
TAAGTGTTTCATGTAGAAGTACACGACGTGTCATTAGAAGCACTTTTAGTTGTCAAAAAACATTTTTAACTCTTTCAAAAGTAATCCCAAAAAAGCTCATAAGAAGCACTTCGACAATTGAGGGCGAATCATTTTGCGGGATTGTTTTGCCTATCCAAAGAGTGAGCTTGGACAAACCCCAATCCAACCAGATAGGTAATCACTCGCCGGTTTTTTTCGACTAATGCTAACTGTTAAAAACGATTCGTAGTACGGATATATATATATATA T37-m0190 12																														
...((((...(((((...(((((((((((.....(((.((((...(((((((..(((((((..............(((((.(((((((.......((((...(((....)))......)))).(((((....)))))))))))))))))..........((((((..((((.......))))....(((.....)))..))))))....))))))).)))))))))))..)))......)))..)))).))))...)))))..))))...																														
**********ATGTAGAAGTACACGACGTGTCA********************************************************************************************************************************************************************************************************************************************* T37-m0190-5p 12																														
--------TCATGTAGAAGTACACGACGTG---------------------------------------------------------------------------------------------------------------------------------------------------------------------------------------------------------------------------------																														t2135704 1
--------TCATGTAGAAGTACACGACGTGTC-------------------------------------------------------------------------------------------------------------------------------------------------------------------------------------------------------------------------------																														t0775446 2
--------TCATGTAGAAGTACACGACGTGTCA------------------------------------------------------------------------------------------------------------------------------------------------------------------------------------------------------------------------------																														t2807523 1
---------CATGTAGAAGTACACGACGTGTCA------------------------------------------------------------------------------------------------------------------------------------------------------------------------------------------------------------------------------																														t1809134 1
----------ATGTAGAAGTACACGACGTGTCA------------------------------------------------------------------------------------------------------------------------------------------------------------------------------------------------------------------------------																														t0146684 6
-----------TGTAGAAGTACACGACGTGTC-------------------------------------------------------------------------------------------------------------------------------------------------------------------------------------------------------------------------------																														t1087020 1

novel166																														
T24-m0202 scaffold277.0:310417:310601:- 185(nt) -45.80(kcal/mol)																														
ACACCAAGGATGGATTCCTCAACTGCATATGCATTCCAAACTTTGACAAGAGAGATGGTTGACATGAAGATGATGTAGCTGATAGAAATTAGGTAGTTCACTAATGCGAAAATAGTTAAGCACACAAATTAACCCTCTTGTTGTCAAATTGTAGTAAGGATGCAAGTAGGGATCATTCTAGACCG T24-m0202 39																														
......((((((.((((((..(((((((....(((.(((..((((((((..((((.((((((..((.((.(((..((.(((((....))))).))..)))))..(((............)))..))..)))))).)))).))))))))))).)))....)))).)))))))))))))))......																														
********************************************************************************************************************************************************AGTAAGGATGCAAGTAGGGATCA********** T24-m0202-3p 39																														
------------------------------------------------------------------------------------------------------------------------------------------------------GTAGTAAGGATGCAAGTAGGGATCA---------- t0329669 4																														
--------------------------------------------------------------------------------------------------------------------------------------------------------AGTAAGGATGCAAGTAGGGATCA---------- t0041114 26
--------------------------------------------------------------------------------------------------------------------------------------------------------AGTAAGGATGCAAGTAGGGATCAT--------- t0451856 3
----------------------------------------------------------------------------------------------------------------------------------------------------------TAAGGATGCAAGTAGGGATCA---------- t0568049 3
----------------------------------------------------------------------------------------------------------------------------------------------------------TAAGGATGCAAGTAGGGATCAT--------- t3814027 1
-----------------------------------------------------------------------------------------------------------------------------------------------------------AAGGATGCAAGTAGGGATCA---------- t3723079 1
-----------------------------------------------------------------------------------------------------------------------------------------------------------AAGGATGCAAGTAGGGATCAT--------- t4048124 1
//
novel168
T24-m0204 scaffold278.0:159408:159668:+ 261(nt) -133.40(kcal/mol)
TTGGATAAGATAAATCACTAGACTCGAGGCATGGTGGAGTAAATGGATGTCTAACTTCTGAATTTGGTCAAGGTTGAAGGTAGAAGATGAGTAATCATGAAGGTAAATTGTCCCTCCTAATCCCCATTGAAAATGGTAGGATTAGGACCGATAAATTTAATGAATACTCCGTCTTCTACCTTCAACTTGGACGAATTTTGGAAGTTTGTCATCCATTTATTCCATTAGTATGCCTGAATCTAGTGAATTGTCCCATCCAAG T24-m0204 87
((((((..(((((.((((((((.((.(((((((((((((((((((((((.(.((((((..((.((.(((.(((((((((((((((((((((((.((((..((((...(((((..(((((((((((((.....))))..)))))))))..))))))))).)))).)))).))))))))))))))))))).))).)).))..)))))).).))))))))))))))))...))))))))).)))))))).)))))..)))))).
**********TAAATCACTAGACTCGAGGCAT************************************************************************************************************************************************************************************************************************************* T24-m0204-5p 85
----------TAAATCACTAGACTCGAGGCAT-------------------------------------------------------------------------------------------------------------------------------------------------------------------------------------------------------------------------------
-------------------------------------------------------------------------TTGAAGGTAGAAGATGAGTAA-----------------------------------------------------------------------------------------------------------------------------------------------------------------
----------------------------------------------------------------------------AAGGTAGAAGATGAGTAATCATGA-----------------------------------------------------------------------------------------------------------------------------------------------------------
//
novel177
T24-m0216 scaffold290.0:481870:481968:+ 99(nt) -23.20(kcal/mol)
GGTGATTGTATTACATTACAATCATCATTAGTGTCATTGGCTTGCAGAACATCTTCCAGCTCTATGTATCCTGATGATAGGAGTGTAAAGGAATTGTTA T24-m0216 119
((..(((.(.(((((((.(.(((((((...(((.(((.((((.(.((.....)).).))))..))))))..))))))).).))))))).).)))..)).
**********TTACATTACAATCATCATTAG******************************************************************** T24-m0216-5p 118
--------TATTACATTACAATCATCATT---------------------------------------------------------------------- t3158729 1
--------TATTACATTACAATCATCATTA--------------------------------------------------------------------- t2526081 1
---------ATTACATTACAATCATCATTA--------------------------------------------------------------------- t5326654 1
---------ATTACATTACAATCATCATTAG-------------------------------------------------------------------- t4658477 1
----------TTACATTACAATCATCATTA--------------------------------------------------------------------- t0836600 2
----------TTACATTACAATCATCATTAG-------------------------------------------------------------------- t0007554 102
----------TTACATTACAATCATCATTAGT------------------------------------------------------------------- t0219392 6
-----------TACATTACAATCATCATTAGT------------------------------------------------------------------- t0416364 4
-------------------------------TGTCATTGGCTTGCAGAACAT----------------------------------------------- t5210794 1
//
novel188
T24-m0228 scaffold3.0:1985646:1985793:+ 148(nt) -63.70(kcal/mol)
GGGTAAAGGACGGTGACAGAAGAGAGTGAGCACACATGGTATTTTCTTGCATGCTGGGTTCATGCTTGAAGCTTTGTGTGCTTACTCTCTATCTGTCACCCACCTCTCTCTCTCTCTCTGAATCATGTTTGTTTTGTATATTTGCCCG T24-m0228 43
(((((((((..(((((((((((((((((((((((((.(((...(((..(((((.......)))))..)))))).)))))))))))))))).)))))))))..))........((.....))...................))))))).
**********CGGTGACAGAAGAGAGTGAGC********************************************************************************************************************* T24-m0228-5p 42
----------CGGTGACAGAAGAGAGTGAGC--------------------------------------------------------------------------------------------------------------------- t0030606 33
----------CGGTGACAGAAGAGAGTGAGCAC------------------------------------------------------------------------------------------------------------------- t0694124 2
------------GTGACAGAAGAGAGTGAGCAC------------------------------------------------------------------------------------------------------------------- t0202898 7
------------------GAAGAGAGTGAGCACACATGGTAT---------------------------------------------------------------------------------------------------------- t2922835 1
//
novel19
T24-m0019 scaffold1049.0:16097:16179:- 83(nt) -50.50(kcal/mol)
GGGTTCTGTAGGAGTGACCTGAGATCACATATGGCGTTATGTGTTGCGCTTGATGTGTTCTCAGGTCGCCCCTGCGGCACCTT T24-m0019 216
((((.(((((((.(((((((((((.(((((..(((((........)))))..))))).))))))))))).))))))).)))).
**********GGAGTGACCTGAGATCACATA**************************************************** T24-m0019-5p 214
---------AGGAGTGACCTGAGATCACA------------------------------------------------------ t2189706 1
----------GGAGTGACCTGAGATCACAT----------------------------------------------------- t0922811 2
----------GGAGTGACCTGAGATCACATA---------------------------------------------------- t0003295 192
----------GGAGTGACCTGAGATCACATAT--------------------------------------------------- t1209885 2
----------GGAGTGACCTGAGATCACATATG-------------------------------------------------- t0207750 7
----------GGAGTGACCTGAGATCACATATGG------------------------------------------------- t0238515 6
----------GGAGTGACCTGAGATCACATATGGC------------------------------------------------ t5366789 1
------------AGTGACCTGAGATCACATATGGCG----------------------------------------------- t0552803 3
----------------ACCTGAGATCACATATGGCGTT--------------------------------------------- t3691205 1
-----------------CCTGAGATCACATATGGCGT---------------------------------------------- t3334478 1
//
T37-m0021 scaffold1049.0:16097:16179:- 83(nt) -50.50(kcal/mol)
GGGTTCTGTAGGAGTGACCTGAGATCACATATGGCGTTATGTGTTGCGCTTGATGTGTTCTCAGGTCGCCCCTGCGGCACCTT T37-m0021 615
((((.(((((((.(((((((((((.(((((..(((((........)))))..))))).))))))))))).))))))).)))).
**********GGAGTGACCTGAGATCACATA**************************************************** T37-m0021-5p 611
---------AGGAGTGACCTGAGATCACATA---------------------------------------------------- t2349655 1
----------GGAGTGACCTGAGATCAC------------------------------------------------------- t0722080 2
----------GGAGTGACCTGAGATCACA------------------------------------------------------ t2189757 1
----------GGAGTGACCTGAGATCACAT----------------------------------------------------- t3638739 1
----------GGAGTGACCTGAGATCACATA---------------------------------------------------- t0000895 513
----------GGAGTGACCTGAGATCACATAT--------------------------------------------------- t0077806 11
----------GGAGTGACCTGAGATCACATATG-------------------------------------------------- t0028340 26
----------GGAGTGACCTGAGATCACATATGG------------------------------------------------- t0041700 18
----------GGAGTGACCTGAGATCACATATGGC------------------------------------------------ t0784635 2
------------AGTGACCTGAGATCACATATGGC------------------------------------------------ t2963413 1
------------AGTGACCTGAGATCACATATGGCG----------------------------------------------- t0019974 35
----------------ACCTGAGATCACATATGGCGTTAT------------------------------------------- t3473278 1
-------------------TGAGATCACATATGGCGTTAT------------------------------------------- t0911803 1
---------------------AGATCACATATGGCGTTATGTGT--------------------------------------- t2962588 1
------------------------------ATGGCGTTATGTGTTGCGCT--------------------------------- t0982798 1
//
novel190
T24-m0230 scaffold31.0:276763:276886:+ 124(nt) -44.59(kcal/mol)
AGTGTGCCAGTAACACAGACTGATACACTAAATGTTATAATACGAATGGTTGAATACTCAGAATTTTTTTTTTAATTACTTGTATTATGATACTTAGTGTATCGAATCGTGTTCACGGCATAAT T24-m0230 46
..((((((.(((((((.((.(((((((((((.(((((((((((((.((((((((................)))))))).))))))))))))).)))))))))))..))))))).))))))))..
**********TAACACAGACTGATACACTAAAT******************************************************************************************* T24-m0230-5p 45
-------CAGTAACACAGACTGATACACTAA--------------------------------------------------------------------------------------------- t4718789 1
--------AGTAACACAGACTGATACACTAAA-------------------------------------------------------------------------------------------- t2507381 1
---------GTAACACAGACTGATACACTAAAT------------------------------------------------------------------------------------------- t0106089 12
----------TAACACAGACTGATACACTAAAT------------------------------------------------------------------------------------------- t0036609 29
-----------AACACAGACTGATACACTAAATG------------------------------------------------------------------------------------------ t2035924 1
-----------AACACAGACTGATACACTAAATGT----------------------------------------------------------------------------------------- t1459084 1
--------------ACAGACTGATACACTAAATGTTAT-------------------------------------------------------------------------------------- t5078594 1
//
novel190
T24-m0461 scaffold873.0:143667:143790:+ 124(nt) -43.69(kcal/mol)
AGTGTGCCAGTAACACAGACTGATACACTAAATGTTATAATATGAATGGTTGAATACTTAGAATTTTTTTTTTAATTGCTTGTATTATGACACTTAGTGTATCGAATCGTGTTCACGGCATAAT T24-m0461 46
..((((((.(((((((.((.(((((((((((.((((((((((..(..(((((((................)))))))..)..)))))))))).)))))))))))..))))))).))))))))..
**********TAACACAGACTGATACACTAAAT******************************************************************************************* T24-m0461-5p 45
-------CAGTAACACAGACTGATACACTAA--------------------------------------------------------------------------------------------- t4718789 1
--------AGTAACACAGACTGATACACTAAA-------------------------------------------------------------------------------------------- t2507381 1
---------GTAACACAGACTGATACACTAAAT------------------------------------------------------------------------------------------- t0106089 12
----------TAACACAGACTGATACACTAAAT------------------------------------------------------------------------------------------- t0036609 29
-----------AACACAGACTGATACACTAAATG------------------------------------------------------------------------------------------ t2035924 1
-----------AACACAGACTGATACACTAAATGT----------------------------------------------------------------------------------------- t1459084 1
--------------ACAGACTGATACACTAAATGTTAT-------------------------------------------------------------------------------------- t5078594 1
//
novel190
T24-m0462 scaffold873.0:14371:14494:- 124(nt) -43.69(kcal/mol)
AGTGTGCCAGTAACACAGACTGATACACTAAATGTTATAATATGAATGGTTGAATACTTAGAATTTTTTTTTTAATTGCTTGTATTATGACACTTAGTGTATCGAATCGTGTTCACGGCATAAT T24-m0462 46
..((((((.(((((((.((.(((((((((((.((((((((((..(..(((((((................)))))))..)..)))))))))).)))))))))))..))))))).))))))))..
**********TAACACAGACTGATACACTAAAT******************************************************************************************* T24-m0462-5p 45
-------CAGTAACACAGACTGATACACTAA--------------------------------------------------------------------------------------------- t4718789 1
--------AGTAACACAGACTGATACACTAAA-------------------------------------------------------------------------------------------- t2507381 1
---------GTAACACAGACTGATACACTAAAT------------------------------------------------------------------------------------------- t0106089 12
----------TAACACAGACTGATACACTAAAT------------------------------------------------------------------------------------------- t0036609 29
-----------AACACAGACTGATACACTAAATG------------------------------------------------------------------------------------------ t2035924 1
-----------AACACAGACTGATACACTAAATGT----------------------------------------------------------------------------------------- t1459084 1
--------------ACAGACTGATACACTAAATGTTAT-------------------------------------------------------------------------------------- t5078594 1
//
novel202
T24-m0245 scaffold338.0:60544:60620:- 77(nt) -19.80(kcal/mol)
TCTTGAGAGATTTTATTCTTTAGGTTTATTTCTTTAAGAGAATTGTCTGACTTAAGAGAATGGAAGAATTCTCGATA T24-m0245 32
..(((((((.((((((((((((((((...(((((...)))))......))))).)))))))))))...)))))))..
*********************************************TCTGACTTAAGAGAATGGAAGA********** T24-m0245-3p 31
---------------------------ATTTCTTTAAGAGAATTGTCTGAC-------------------------- t3134199 1
-------------------------------------------TGTCTGACTTAAGAGAATGGAA------------ t3227582 1
---------------------------------------------TCTGACTTAAGAGAATGGAA------------ t5492484 1
---------------------------------------------TCTGACTTAAGAGAATGGAAG----------- t0907958 2
---------------------------------------------TCTGACTTAAGAGAATGGAAGA---------- t0124693 10
---------------------------------------------TCTGACTTAAGAGAATGGAAGAA--------- t3593485 1
---------------------------------------------TCTGACTTAAGAGAATGGAAGAAT-------- t0364001 4
----------------------------------------------CTGACTTAAGAGAATGGAAGA---------- t2677037 1
----------------------------------------------CTGACTTAAGAGAATGGAAGAA--------- t0529053 3
-----------------------------------------------TGACTTAAGAGAATGGAAGAA--------- t0306141 5
-----------------------------------------------TGACTTAAGAGAATGGAAGAAT-------- t0525221 3
//
novel203
T24-m0246 scaffold34.0:1259907:1260059:+ 153(nt) -45.50(kcal/mol)
AAGCTCCTCTTTCCTCTTCTCCTTTCTTGCGGCAGAGATGGTCTATGGAATTTCTGGAGGTTTTTCTGATTTGGGAATGGATTTAGGGAAGTTGGGTGGTACAGCAAGGGTGTGTGGAGGTGTGGAATGGAAGGAGAATGGATGGTGGTGCTG T24-m0246 145
.(((.((.((.(((..((((((((((...(.(((......((((((..(((((((..((((((((((......)))).))))))..)))))))..)))).)).(((......))).....))).)...)))))))))).))).)).)).))).
************************************************************************************************************************TGTGGAATGGAAGGAGAATGGAT********** T24-m0246-3p 139
---------------------------------------------------------------------------------------------------------------GTGTGGAGGTGTGGAATGGAAGGA------------------ t4977727 1
-----------------------------------------------------------------------------------------------------------------GTGGAGGTGTGGAATGGAAGGAG----------------- t1118084 2
---------------------------------------------------------------------------------------------------------------------AGGTGTGGAATGGAAGGAGAATGG------------ t1816968 1
-----------------------------------------------------------------------------------------------------------------------GTGTGGAATGGAAGGAGAATGGA----------- t3210679 1
-----------------------------------------------------------------------------------------------------------------------GTGTGGAATGGAAGGAGAATGGAT---------- t1143166 2
------------------------------------------------------------------------------------------------------------------------TGTGGAATGGAAGGAGAATGG------------ t0126248 10
------------------------------------------------------------------------------------------------------------------------TGTGGAATGGAAGGAGAATGGA----------- t0102490 12
------------------------------------------------------------------------------------------------------------------------TGTGGAATGGAAGGAGAATGGAT---------- t0011486 73
------------------------------------------------------------------------------------------------------------------------TGTGGAATGGAAGGAGAATGGATG--------- t0217680 6
-------------------------------------------------------------------------------------------------------------------------GTGGAATGGAAGGAGAATGGAT---------- t0210711 7
-------------------------------------------------------------------------------------------------------------------------GTGGAATGGAAGGAGAATGGATG--------- t0328094 5
--------------------------------------------------------------------------------------------------------------------------TGGAATGGAAGGAGAATGGA----------- t5476575 1
--------------------------------------------------------------------------------------------------------------------------TGGAATGGAAGGAGAATGGAT---------- t0154922 9
--------------------------------------------------------------------------------------------------------------------------TGGAATGGAAGGAGAATGGATG--------- t0144308 9
--------------------------------------------------------------------------------------------------------------------------TGGAATGGAAGGAGAATGGATGGT------- t2132900 1
---------------------------------------------------------------------------------------------------------------------------GGAATGGAAGGAGAATGGAT---------- t3268911 1
---------------------------------------------------------------------------------------------------------------------------GGAATGGAAGGAGAATGGATGGTG------ t5312565 1
----------------------------------------------------------------------------------------------------------------------------GAATGGAAGGAGAATGGAT---------- t1070305 2
------------------------------------------------------------------------------------------------------------------------------ATGGAAGGAGAATGGATGGTGGTG--- t1968433 1
//
novel203
T24-m0247 scaffold34.0:1294778:1294930:+ 153(nt) -45.50(kcal/mol)
AAGCTCCTCTTTCCTCTTCTCCTTTCTTGCGGCAGAGATGGTCTATGGAATTTCTGGAGGTTTTTCTGATTTGGGAATGGATTTAGGGAAGTTGGGTGGTACAGCAAGGGTGTGTGGAGGTGTGGAATGGAAGGAGAATGGATGGTGGTGCTG T24-m0247 145
.(((.((.((.(((..((((((((((...(.(((......((((((..(((((((..((((((((((......)))).))))))..)))))))..)))).)).(((......))).....))).)...)))))))))).))).)).)).))).
************************************************************************************************************************TGTGGAATGGAAGGAGAATGGAT********** T24-m0247-3p 139
---------------------------------------------------------------------------------------------------------------GTGTGGAGGTGTGGAATGGAAGGA------------------ t4977727 1
-----------------------------------------------------------------------------------------------------------------GTGGAGGTGTGGAATGGAAGGAG----------------- t1118084 2
---------------------------------------------------------------------------------------------------------------------AGGTGTGGAATGGAAGGAGAATGG------------ t1816968 1
-----------------------------------------------------------------------------------------------------------------------GTGTGGAATGGAAGGAGAATGGA----------- t3210679 1
-----------------------------------------------------------------------------------------------------------------------GTGTGGAATGGAAGGAGAATGGAT---------- t1143166 2
------------------------------------------------------------------------------------------------------------------------TGTGGAATGGAAGGAGAATGG------------ t0126248 10
------------------------------------------------------------------------------------------------------------------------TGTGGAATGGAAGGAGAATGGA----------- t0102490 12
------------------------------------------------------------------------------------------------------------------------TGTGGAATGGAAGGAGAATGGAT---------- t0011486 73
------------------------------------------------------------------------------------------------------------------------TGTGGAATGGAAGGAGAATGGATG--------- t0217680 6
-------------------------------------------------------------------------------------------------------------------------GTGGAATGGAAGGAGAATGGAT---------- t0210711 7
-------------------------------------------------------------------------------------------------------------------------GTGGAATGGAAGGAGAATGGATG--------- t0328094 5
--------------------------------------------------------------------------------------------------------------------------TGGAATGGAAGGAGAATGGA----------- t5476575 1
--------------------------------------------------------------------------------------------------------------------------TGGAATGGAAGGAGAATGGAT---------- t0154922 9
--------------------------------------------------------------------------------------------------------------------------TGGAATGGAAGGAGAATGGATG--------- t0144308 9
--------------------------------------------------------------------------------------------------------------------------TGGAATGGAAGGAGAATGGATGGT------- t2132900 1
---------------------------------------------------------------------------------------------------------------------------GGAATGGAAGGAGAATGGAT---------- t3268911 1
---------------------------------------------------------------------------------------------------------------------------GGAATGGAAGGAGAATGGATGGTG------ t5312565 1
----------------------------------------------------------------------------------------------------------------------------GAATGGAAGGAGAATGGAT---------- t1070305 2
------------------------------------------------------------------------------------------------------------------------------ATGGAAGGAGAATGGATGGTGGTG--- t1968433 1
//
novel228
T24-m0279 scaffold4.0:564785:564928:- 144(nt) -53.20(kcal/mol)
ATATAAAATTTGAGAATTGTTATTGGCACTCCAAAAATCTTATTTTGCACTCCAAACTTACTATAATTAGAAACAAAAATACAATTGTGAGGAGTATAGAATGAGATTTTTGTAGTGCTAATAACAATTCCCTAAACTTTATTC T24-m0279 11
..(((((.((((.(((((((((((((((((.((((((((((((((((.(((((.......(((....)))..((((........))))..))))).)))))))))))))))).)))))))))))))))))..)))).)))))..
**********TGAGAATTGTTATTGGCACTCCA*************************************************************************************************************** T24-m0279-5p 11
----------TGAGAATTGTTATTGGCACTCCA--------------------------------------------------------------------------------------------------------------- t0314647 5
----------TGAGAATTGTTATTGGCACTCCAA-------------------------------------------------------------------------------------------------------------- t1262692 1
-----------GAGAATTGTTATTGGCACTCC---------------------------------------------------------------------------------------------------------------- t0970821 2
-----------GAGAATTGTTATTGGCACTCCA--------------------------------------------------------------------------------------------------------------- t4930166 1
-----------GAGAATTGTTATTGGCACTCCAAA------------------------------------------------------------------------------------------------------------- t5028882 1
------------AGAATTGTTATTGGCACTCCAAAA------------------------------------------------------------------------------------------------------------ t4535616 1
//
novel228
T37-m0052 scaffold124.0:713453:713609:+ 157(nt) -31.02(kcal/mol)
ATATGGAACAAATCAACAGTGTGAGTACCAAGTAACATTTTCATGATGAACTACATTTGGACGATTAAATGATTTCTGATTCAAATTATTGTTATAAGAATGATCTTAAAATAAAGATTGAGAATGAGAATTGTTATTGGCACTCCAAATTCCTCAT T37-m0052 26
....((((...........((.((((.((((.((((((((((((.........(((((.((((((....(((........)))....))))))....))))).((((((........))))))))))))).))))))))).))))))..))))....
****************************************************************************************************************************TGAGAATTGTTATTGGCACTCCA********** T37-m0052-3p 25
--------------AACAGTGTGAGTACCAAGTAACAT----------------------------------------------------------------------------------------------------------------------- t2423235 1
---------------------------------------------------------------------------------------------------------------------------ATGAGAATTGTTATTGGCACTCCA---------- t0321333 3
----------------------------------------------------------------------------------------------------------------------------TGAGAATTGTTATTGGCACTCCA---------- t0057395 14
----------------------------------------------------------------------------------------------------------------------------TGAGAATTGTTATTGGCACTCCAA--------- t0208466 4
-----------------------------------------------------------------------------------------------------------------------------GAGAATTGTTATTGGCACTCCA---------- t3089023 1
-----------------------------------------------------------------------------------------------------------------------------GAGAATTGTTATTGGCACTCCAAA-------- t0722132 2
------------------------------------------------------------------------------------------------------------------------------AGAATTGTTATTGGCACTCCAAAT------- t3862278 1
//
novel228
T37-m0316 scaffold4.0:564785:564928:- 144(nt) -53.20(kcal/mol)
ATATAAAATTTGAGAATTGTTATTGGCACTCCAAAAATCTTATTTTGCACTCCAAACTTACTATAATTAGAAACAAAAATACAATTGTGAGGAGTATAGAATGAGATTTTTGTAGTGCTAATAACAATTCCCTAAACTTTATTC T37-m0316 22
..(((((.((((.(((((((((((((((((.((((((((((((((((.(((((.......(((....)))..((((........))))..))))).)))))))))))))))).)))))))))))))))))..)))).)))))..
**********TGAGAATTGTTATTGGCACTCCA*************************************************************************************************************** T37-m0316-5p 22
----------TGAGAATTGTTATTGGCACTCCA--------------------------------------------------------------------------------------------------------------- t0057395 14
----------TGAGAATTGTTATTGGCACTCCAA-------------------------------------------------------------------------------------------------------------- t0208466 4
-----------GAGAATTGTTATTGGCACTCCA--------------------------------------------------------------------------------------------------------------- t3089023 1
-----------GAGAATTGTTATTGGCACTCCAAA------------------------------------------------------------------------------------------------------------- t0722132 2
------------AGAATTGTTATTGGCACTCCAAAA------------------------------------------------------------------------------------------------------------ t2507239 1
//
novel233
T24-m0286 scaffold41.0:691160:691236:- 77(nt) -25.20(kcal/mol)
AGGAAGAGAAGAGTGCCTAAACGTTCATACAATTCAAGCTTTGAGTTGTTGGAATGTTTAGGTGTAATATGAATTGA T24-m0286 12
............(..(((((((((((..((((((((.....))))))))..)))))))))))..)............
*********************************************TTGTTGGAATGTTTAGGTGTAA********** T24-m0286-3p 12
-------------------------------------------AGTTGTTGGAATGTTTAGGTGTA----------- t0463722 3
---------------------------------------------TTGTTGGAATGTTTAGGTGTA----------- t1204296 2
---------------------------------------------TTGTTGGAATGTTTAGGTGTAA---------- t0222785 6
----------------------------------------------TGTTGGAATGTTTAGGTGTAA---------- t2677169 1
//
novel233
T37-m0323 scaffold41.0:691160:691236:- 77(nt) -25.20(kcal/mol)
AGGAAGAGAAGAGTGCCTAAACGTTCATACAATTCAAGCTTTGAGTTGTTGGAATGTTTAGGTGTAATATGAATTGA T37-m0323 22
............(..(((((((((((..((((((((.....))))))))..)))))))))))..)............
*********************************************TTGTTGGAATGTTTAGGTGTAA********** T37-m0323-3p 22
------------------------------------------GAGTTGTTGGAATGTTTAGGTGTA----------- t3967724 1
-------------------------------------------AGTTGTTGGAATGTTTAGGTGTA----------- t1456659 1
---------------------------------------------TTGTTGGAATGTTTAGGTGTA----------- t0133029 7
---------------------------------------------TTGTTGGAATGTTTAGGTGTAA---------- t0067029 12
---------------------------------------------TTGTTGGAATGTTTAGGTGTAAT--------- t3673893 1
//
novel246
T24-m0303 scaffold432.0:23508:23638:+ 131(nt) -43.71(kcal/mol)
CCTTGTTTGGTAGCCGAGGATGATTTGCCTGCAGCCTCGATCCTAAAGAGTAAAGAGGTTTATTACACGATAAAAATCAGAAAAACCCTAGTTGAGTTCTCAGGTAGTCACTCCTTGGCGACTTGACAAGC T24-m0303 31
.((((((.(((.(((((((((((((.(((((.((.((((((.............((..((((((....))))))..))............))))))..)))))))))))).)))))))).))).)))))).
**********TAGCCGAGGATGATTTGCCTGC*************************************************************************************************** T24-m0303-5p 31
----------TAGCCGAGGATGATTTGCCTGC--------------------------------------------------------------------------------------------------- t0033849 31
//
novel246
T37-m0337 scaffold432.0:23508:23638:+ 131(nt) -43.71(kcal/mol)
CCTTGTTTGGTAGCCGAGGATGATTTGCCTGCAGCCTCGATCCTAAAGAGTAAAGAGGTTTATTACACGATAAAAATCAGAAAAACCCTAGTTGAGTTCTCAGGTAGTCACTCCTTGGCGACTTGACAAGC T37-m0337 5
.((((((.(((.(((((((((((((.(((((.((.((((((.............((..((((((....))))))..))............))))))..)))))))))))).)))))))).))).)))))).
**********TAGCCGAGGATGATTTGCCTGC*************************************************************************************************** T37-m0337-5p 5
----------TAGCCGAGGATGATTTGCCTGC--------------------------------------------------------------------------------------------------- t0197335 5
//
novel247
T24-m0304 scaffold432.0:144980:145237:+ 258(nt) -122.30(kcal/mol)
GTCAACGCATTTTGAATTCTTCTAGAGTGTCCCTAGAAGACGTGTACATGCGAGAATTAAATGTTTTTTTTATCAAAAGAACTATAAAAAAAGATGTGTGAATTGTTCTAGGCGATGATTGTACAAAGGATCCACGTACACTTATCGCCTAGGACGTGTGAATTCACACGTCCCGTTTAAGAATTATTTCAATAAAACACTTAATTCTCGCTTGTACATGTCTTCTAGGACATTCTAGAAGAATTTGAAACACATTGA T24-m0304 29
.((((.(..(((..((((((((((((((((((.(((((((((((((((.(((((((((((.((((((.................((((....((((((((((((((((((((((((((.(((((...(....)..))))).)))))))))))))).....))))))))))))...)))).(((....)))...)))))).))))))))))).)))))))))))))))))))))))))))))))))..)))..).))))
*********************************************************************************************************************************************************************************************************************************TAGGACATTCTAGAAGAATTTGA********** T24-m0304-3p 29
---------------------------------------------------------------------------------------------------------------------------------------------------------------------------------------------------------------------------------TAGGACATTCTAGAAGAATTTGA-------
---------------------------------------------------------------------------------------------------------------------------------------------------------------------------------------------------------------------------------TAGGACATTCTAGAAGAATTTGAA------
----------------------------------------------------------------------------------------------------------------------------------------------------------------------------------------------------------------------------------AGGACATTCTAGAAGAATTTGA-------
//
novel250
T24-m0308 scaffold44.2:437600:437739:- 140(nt) -57.40(kcal/mol)
AGAGCCGTGTTTGGTAGCCAAGGATGACTTGCCTAATTAGATATCATATATTCCCCAAGTTACTAACAGATTAGTACTTGGGCACATATATATTAGGGTTTCCAGCTAGGCAGTTGTCCTTCGGCTAATCTGACTGGCTC T24-m0308 11
.((((((.(((.((((((((((((..(((.(((((.((.((.(((((((((..(((((((.(((((....)))))))))))).....))))))...))).)).)).))))))))..))))).)))).))).)))))))))
************************************************************************************************************GGCAGTTGTCCTTCGGCTAATC********** T24-m0308-3p 11
-----------------------------------------------------------------------------------------------------------AGGCAGTTGTCCTTCGGCTAATC---------- t5334304 1
------------------------------------------------------------------------------------------------------------GGCAGTTGTCCTTCGGCTAAT----------- t4204473 1
------------------------------------------------------------------------------------------------------------GGCAGTTGTCCTTCGGCTAATC---------- t0149346 9
//
novel250
T37-m0342 scaffold44.2:437600:437739:- 140(nt) -57.40(kcal/mol)
AGAGCCGTGTTTGGTAGCCAAGGATGACTTGCCTAATTAGATATCATATATTCCCCAAGTTACTAACAGATTAGTACTTGGGCACATATATATTAGGGTTTCCAGCTAGGCAGTTGTCCTTCGGCTAATCTGACTGGCTC T37-m0342 24
.((((((.(((.((((((((((((..(((.(((((.((.((.(((((((((..(((((((.(((((....)))))))))))).....))))))...))).)).)).))))))))..))))).)))).))).)))))))))
************************************************************************************************************GGCAGTTGTCCTTCGGCTAATC********** T37-m0342-3p 23
---------------------------------------------------------------TAACAGATTAGTACTTGGGCA-------------------------------------------------------- t1344927 1
------------------------------------------------------------------------------------------------------------GGCAGTTGTCCTTCGGCTAAT----------- t0332267 3
------------------------------------------------------------------------------------------------------------GGCAGTTGTCCTTCGGCTAATC---------- t0037515 20
//
novel26
T24-m0026 scaffold112.0:249158:249438:- 281(nt) -56.85(kcal/mol)
TTAGTCAGAAAATTGACGTTAAATTGTGAGGTAATAGACTCTCTTAAAAGTGAGACTATCCATCGACTCTCATCATCTTATGTTTTTTGCATAATATTTGCACGAGAATTCATGTTAAACTGTGAGGTAAAAAACTATTACATTACTTTTGTTGTTGTCCTTAAATTTGTTGAGCAACACGACACGAGCATGTGATATGAGAATGAGTAGTGTTATATATTTTTCATTTTTCGGTTGATTTTATACATTTTATTCAATTTAATAGTCAAAAATTAAAAAAA T24-m0026 25
............((((((((((((((((((((.(((((.((.((.((((((((((..........((((((((..(((((.(((((((((...(((((((.(((.(....).))))))).)))...))))))))).(((((((..(((.((((((.((.(((((.....)))))..)))))))).))).))))))).)))))))))).)))..........)))))))))).))..)).)))))..))))))..))))))))).)))))............
**********AATTGACGTTAAATTGTGAGGTA******************************************************************************************************************************************************************************************************************************************************** T24-m0026-5p 24
---------AAATTGACGTTAAATTGTGAGGTA------------------------------------------------------------------------------------------------------------------------------------------------------------------------------------------------------------------------------
----------AATTGACGTTAAATTGTGAGGTA------------------------------------------------------------------------------------------------------------------------------------------------------------------------------------------------------------------------------
----------AATTGACGTTAAATTGTGAGGTAA-----------------------------------------------------------------------------------------------------------------------------------------------------------------------------------------------------------------------------
----------------------------------------------------------------------------------------------TATTTGCACGAGAATTCATGTTA------------------------------------------------------------------------------------------------------------------------------------------


novel266
T24-m0331 scaffold489.0:159566:159675:- 110(nt) -59.00(kcal/mol)
TCGTGTTTGCGTTCTGTTTTAGTGTATCCATTATTCTTCTGCGTTCCCATTCTCAAGGATGATGGGAACTTAGAAGAACAATGGATCCACTAAAACAGCACATAAACACG T24-m0331 333
.((((((((.((.(((((((((((.(((((((.((((((((.(((((((((.((...)).))))))))).)))))))).))))))).))))))))))).)).))))))))
*****************************************************************************ACAATGGATCCACTAAAACAGCA********** T24-m0331-3p 327
-----TTTGCGTTCTGTTTTAGTGTA------------------------------------------------------------------------------------ t0250240 6
-----------------------------------------------------------------------------ACAATGGATCCACTAAAAC-------------- t0505749 3
-----------------------------------------------------------------------------ACAATGGATCCACTAAAACAG------------ t0008105 96
-----------------------------------------------------------------------------ACAATGGATCCACTAAAACAGC----------- t0162283 8
-----------------------------------------------------------------------------ACAATGGATCCACTAAAACAGCA---------- t0002936 209
-----------------------------------------------------------------------------ACAATGGATCCACTAAAACAGCAC--------- t1186840 2
------------------------------------------------------------------------------CAATGGATCCACTAAAACAG------------ t0440470 4
------------------------------------------------------------------------------CAATGGATCCACTAAAACAGC----------- t3823113 1
------------------------------------------------------------------------------CAATGGATCCACTAAAACAGCA---------- t0367904 4
//
novel266
T24-m0400 scaffold64.0:880045:880154:+ 110(nt) -54.80(kcal/mol)
TCGTGTTTGCGTTCTGTTTTAGTGTATCCATTATTCTTCTGCGTTCCCATTCTCAAGGATGATGGGACCTTAGAAGAACAATGGATCCACTAAAACAGCACATAAACACG T24-m0400 333
.((((((((.((.(((((((((((.(((((((.((((((((.(.(((((((.((...)).))))))).).)))))))).))))))).))))))))))).)).))))))))
*****************************************************************************ACAATGGATCCACTAAAACAGCA********** T24-m0400-3p 327
-----TTTGCGTTCTGTTTTAGTGTA------------------------------------------------------------------------------------ t0250240 6
-----------------------------------------------------------------------------ACAATGGATCCACTAAAAC-------------- t0505749 3
-----------------------------------------------------------------------------ACAATGGATCCACTAAAACAG------------ t0008105 96
-----------------------------------------------------------------------------ACAATGGATCCACTAAAACAGC----------- t0162283 8
-----------------------------------------------------------------------------ACAATGGATCCACTAAAACAGCA---------- t0002936 209
-----------------------------------------------------------------------------ACAATGGATCCACTAAAACAGCAC--------- t1186840 2
------------------------------------------------------------------------------CAATGGATCCACTAAAACAG------------ t0440470 4
------------------------------------------------------------------------------CAATGGATCCACTAAAACAGC----------- t3823113 1
------------------------------------------------------------------------------CAATGGATCCACTAAAACAGCA---------- t0367904 4
//
novel27
T24-m0027 scaffold1127.0:82618:82936:+ 319(nt) -77.40(kcal/mol)
GAAAAATGTGGAGACCCCTACATTGTTGAAGAGAATCCACATATCCATGACCCTGATGATGTTTTCCCTGGCTTGCTCATTAGGATTACTCCACCAATCGAAGAAAGGTAGAATATTACTAGGTTTCTTTTCTCTCCTCTTTTGATTGTAATCTTGTAATATTTGATTTTCAACATGATGGAGAGGGCTAATGGCCTTAGTTTATTGATGGAGTTAACTTGCCACTTATTACTTCGGTTCAGTATAGTGGTATTAATTTATTTTTACGTGTAAGTGAAAGATTTTAAGTTCGACTTATGTAGATGGCTTAACTTAAATC T24-m0027 38
.......((.(((.((.((((((.((((((.((((((..(((...((((..((((((((.((...(....)...))))))))))...((((((.((((.(((((((..(((.......)))..))))))).((((((((..((((....((((...........)))).))))...)).))))))(((.....))).......)))).)))))).....(((((((...((((.......)))).)))))))..............))))...)))...))))))...))))))..))))))..))))).)).......
**********************************************************************************************************************************************************************************************************************************************************************************************AGTTCGACTTATGTAGATGGCTT********** T24-m0027-3p 37
---------------------------------------------------------------------------------------------------------------------------------------------------------------------------------------------------------------------------------------------------------------
---------------------------------------------------------------------------------------------------------------------------------------------------------------------------------------------------------------------------------------------------------------
---------------------------------------------------------------------------------------------------------------------------------------------------------------------------------------------------------------------------------------------------------------
---------------------------------------------------------------------------------------------------------------------------------------------------------------------------------------------------------------------------------------------------------------
---------------------------------------------------------------------------------------------------------------------------------------------------------------------------------------------------------------------------------------------------------------
---------------------------------------------------------------------------------------------------------------------------------------------------------------------------------------------------------------------------------------------------------------
---------------------------------------------------------------------------------------------------------------------------------------------------------------------------------------------------------------------------------------------------------------
---------------------------------------------------------------------------------------------------------------------------------------------------------------------------------------------------------------------------------------------------------------
---------------------------------------------------------------------------------------------------------------------------------------------------------------------------------------------------------------------------------------------------------------
//
novel27
T24-m0072 scaffold142.0:191863:192181:- 319(nt) -77.40(kcal/mol)
GAAAAATGTGGAGACCCCTACATTGTTGAAGAGAATCCACATATCCATGACCCTGATGATGTTTTCCCTGGCTTGCTCATTAGGATTACTCCACCAATCGAAGAAAGGTAGACTATTACTAGGTTTCTTTTCTCTCCTCTTTTGATTGTAATCTTGTAATATTTGATTTTCAACATGATGGAGAGGGCTAATGGCCTTAGTTTATTGATGGAGTTAACTTGCCACTTATTACTTCGGTTCAGTATAGTGGTATTAATTTATTTTTACGTGTAAGTGAAAGATTTTAAGTTCGACTTATGTAGATGGCTTAACTTAAATC T24-m0072 38
.......((.(((.((.((((((.((((((.((((((..(((...((((..((((((((.((...(....)...))))))))))...((((((.((((.(((((((..(((.......)))..))))))).((((((((..((((....((((...........)))).))))...)).))))))(((.....))).......)))).)))))).....(((((((...((((.......)))).)))))))..............))))...)))...))))))...))))))..))))))..))))).)).......
**********************************************************************************************************************************************************************************************************************************************************************************************AGTTCGACTTATGTAGATGGCTT********** T24-m0072-3p 37
---------------------------------------------------------------------------------------------------------------------------------------------------------------------------------------------------------------------------------------------------------------
---------------------------------------------------------------------------------------------------------------------------------------------------------------------------------------------------------------------------------------------------------------
---------------------------------------------------------------------------------------------------------------------------------------------------------------------------------------------------------------------------------------------------------------
---------------------------------------------------------------------------------------------------------------------------------------------------------------------------------------------------------------------------------------------------------------
---------------------------------------------------------------------------------------------------------------------------------------------------------------------------------------------------------------------------------------------------------------
---------------------------------------------------------------------------------------------------------------------------------------------------------------------------------------------------------------------------------------------------------------
---------------------------------------------------------------------------------------------------------------------------------------------------------------------------------------------------------------------------------------------------------------
---------------------------------------------------------------------------------------------------------------------------------------------------------------------------------------------------------------------------------------------------------------
---------------------------------------------------------------------------------------------------------------------------------------------------------------------------------------------------------------------------------------------------------------
//
novel281
T24-m0361 scaffold54.1:88708:88799:- 92(nt) -28.50(kcal/mol)
TGAGCAAGTGGCCATTTGCCACAGTGGTGAAAATGTGTTATGCCTTTGCATGCAGCGTGAGTTCGAACTTCGTAGGTGGCTAATTTGACATT T24-m0361 26
...((((((((((((((((...(((..((((.((((..(((((....)))))..))))...)))).)))..)))))))))).))))).)...
***********************************************************AGTTCGAACTTCGTAGGTGGCTA********** T24-m0361-3p 25
---------------------------------------------------------TGAGTTCGAACTTCGTAGGTGGCT----------- t3375630 1
//
novel281
T37-m0385 scaffold54.1:88708:88799:- 92(nt) -28.50(kcal/mol)
TGAGCAAGTGGCCATTTGCCACAGTGGTGAAAATGTGTTATGCCTTTGCATGCAGCGTGAGTTCGAACTTCGTAGGTGGCTAATTTGACATT T37-m0385 11
...((((((((((((((((...(((..((((.((((..(((((....)))))..))))...)))).)))..)))))))))).))))).)...
***********************************************************AGTTCGAACTTCGTAGGTGGCTA********** T37-m0385-3p 11
----------------------------------------------------------GAGTTCGAACTTCGTAGGTGGCTA---------- t0286019 3
----------------------------------------------------------GAGTTCGAACTTCGTAGGTGGCTAA--------- t1056909 1
-----------------------------------------------------------AGTTCGAACTTCGTAGGTGGCTA---------- t0202504 5
-----------------------------------------------------------AGTTCGAACTTCGTAGGTGGCTAA--------- t3735847 1
-----------------------------------------------------------AGTTCGAACTTCGTAGGTGGCTAAT-------- t1377503 1

novel306
T24-m0399 scaffold64.0:868621:868773:+ 153(nt) -77.20(kcal/mol)
TTGGGTAGTGCTATCCACACACTCCTTTTTACCTTCCACACACTCCATGTTAATTTCTATCCTTTCATCCTCTTCAATTCATTTGATCTGACAGCAGAAAATTGAAAGGGGTGTGTGAAAGGTAAAAAGGGTTGTGTGGATAGCACCACCCTT T24-m0399 18
..((((.((((((((((((((..((((((((((((.((((((((((...(((((((((...((.(((......((((.....))))..))).)).)).)))))))..)))))))))).))))))))))))..)))))))))))))).))))..
**************************************************************************************************************************TAAAAAGGGTTGTGTGGATAG********** T24-m0399-3p 18
--------------------------------------------------------------------------------------------------------------------------TAAAAAGGGTTGTGTGGATAG---------- t0080120 15
---------------------------------------------------------------------------------------------------------------------------AAAAAGGGTTGTGTGGATAGC--------- t0964571 2
---------------------------------------------------------------------------------------------------------------------------AAAAAGGGTTGTGTGGATAGCA-------- t5378652 1
//
novel306
T37-m0424 scaffold64.0:868621:868773:+ 153(nt) -77.20(kcal/mol)
TTGGGTAGTGCTATCCACACACTCCTTTTTACCTTCCACACACTCCATGTTAATTTCTATCCTTTCATCCTCTTCAATTCATTTGATCTGACAGCAGAAAATTGAAAGGGGTGTGTGAAAGGTAAAAAGGGTTGTGTGGATAGCACCACCCTT T37-m0424 42
..((((.((((((((((((((..((((((((((((.((((((((((...(((((((((...((.(((......((((.....))))..))).)).)).)))))))..)))))))))).))))))))))))..)))))))))))))).))))..
**************************************************************************************************************************TAAAAAGGGTTGTGTGGATAG********** T37-m0424-3p 42
--------------------------------------------------------------------------------------------------------------------------TAAAAAGGGTTGTGTGGATA----------- t0933934 1
--------------------------------------------------------------------------------------------------------------------------TAAAAAGGGTTGTGTGGATAG---------- t0017644 40
---------------------------------------------------------------------------------------------------------------------------AAAAAGGGTTGTGTGGATAGC--------- t0926604 1
//
novel308
T24-m0402 scaffold64.0:1088707:1088920:+ 214(nt) -49.90(kcal/mol)
ATTATTTTTGAATGTGTGGTGTGGGCGTTGTGTTTGGCCCACGCCTGGGCATGAGGTTATGATTTTTGGGGATTTAAGAATGAGATGTGAGCCATGAGTTTGTCATGTTTTTGCCTATGATGAGTCGATGCCCCCCAACAATTCTGCCTATTTGAAAAAGAAAAAAAATAAAATGAGCTTTAACGAAAAGCCTACGGTACTGTTTACTTTAACA T24-m0402 29
........((((((.(((.(((((((.((((((((.(((((....)))))...((((...((((.((((((.((((....))))......((..(((.((..(((((........)))))..)))))..)).)))))).))))..)))).........................))))....))))...))))))).)))))))))........
*************************************************************************************************************************************************************************************AACGAAAAGCCTACGGTACTGTT********** T24-m0402-3p 29
-----------------------------------------------------------------------------------------------------------------------------------------------------------------------------------TTAACGAAAAGCCTACGGTACTGT----------- t1440383 1
-------------------------------------------------------------------------------------------------------------------------------------------------------------------------------------AACGAAAAGCCTACGGTACTGT----------- t2247424 1
-------------------------------------------------------------------------------------------------------------------------------------------------------------------------------------AACGAAAAGCCTACGGTACTGTT---------- t0106687 12
-------------------------------------------------------------------------------------------------------------------------------------------------------------------------------------AACGAAAAGCCTACGGTACTGTTT--------- t0193236 7
--------------------------------------------------------------------------------------------------------------------------------------------------------------------------------------ACGAAAAGCCTACGGTACTGTTT--------- t1155736 2
--------------------------------------------------------------------------------------------------------------------------------------------------------------------------------------ACGAAAAGCCTACGGTACTGTTTA-------- t0395443 4
---------------------------------------------------------------------------------------------------------------------------------------------------------------------------------------CGAAAAGCCTACGGTACTGT----------- t4181438 1
----------------------------------------------------------------------------------------------------------------------------------------------------------------------------------------GAAAAGCCTACGGTACTGTTTAC------- t5371409 1
//
novel312
T24-m0406 scaffold663.0:187352:187486:- 135(nt) -50.50(kcal/mol)
AATTCAAGTTTGAGTTGTTGGAATGTTTAGGCATTTCTTTGATTTCAATGTTTAAATTCAATTCTCTTTGTTTTGTACGTATGAGGAATGGAAGAGAAGAGTGCCTAAACGTTCATACAATTCAAGTTTGAGTTG T24-m0406 26
(((((((..(((((((((..(((((((((((((((.((((..(((((.((........)).(((((..(((.....)))...))))).)))))..)))))))))))))))))))..)))))))))..))))))).
**********TGAGTTGTTGGAATGTTTAGGCA****************************************************************************************************** T24-m0406-5p 26
--------TTTGAGTTGTTGGAATGTTTAGGCA------------------------------------------------------------------------------------------------------ t0368257 4
---------TTGAGTTGTTGGAATGTTTAGGCA------------------------------------------------------------------------------------------------------ t0939702 2
----------TGAGTTGTTGGAATGTTTAGGCA------------------------------------------------------------------------------------------------------ t0113887 11
----------TGAGTTGTTGGAATGTTTAGGCAT----------------------------------------------------------------------------------------------------- t0523528 3
-----------GAGTTGTTGGAATGTTTAGGCA------------------------------------------------------------------------------------------------------ t0466317 3
------------AGTTGTTGGAATGTTTAGGCA------------------------------------------------------------------------------------------------------ t5328965 1
------------AGTTGTTGGAATGTTTAGGCAT----------------------------------------------------------------------------------------------------- t3060985 1
-------------GTTGTTGGAATGTTTAGGCATT---------------------------------------------------------------------------------------------------- t3918660 1
//
novel337
T24-m0442 scaffold80.0:102843:102960:- 118(nt) -29.20(kcal/mol)
GGAGCTTTAGGATCCTTTACTGTAGATTTTGTATTCATGGGCATTGGTCTTGTTGATGCTTTAGGGCAAACGACGATAGGTTGGAATGGTATACAAAGTCAACAGATCTTACTAAATA T24-m0442 131
(((.(.....).)))....((((.((((((((((((((.(((....((((((((..((((....))))))))).)))..)))...)))).)))))))))).)))).............
***************************************************************************************GGTATACAAAGTCAACAGATC********** T24-m0442-3p 131
------------------------------------------------------------------------------------AATGGTATACAAAGTCAACAG------------- t4723991 1
-------------------------------------------------------------------------------------ATGGTATACAAAGTCAACAG------------- t3611416 1
---------------------------------------------------------------------------------------GGTATACAAAGTCAACAG------------- t0055949 20
---------------------------------------------------------------------------------------GGTATACAAAGTCAACAGA------------ t0247916 6
---------------------------------------------------------------------------------------GGTATACAAAGTCAACAGAT----------- t0078739 15
---------------------------------------------------------------------------------------GGTATACAAAGTCAACAGATC---------- t0019958 47
---------------------------------------------------------------------------------------GGTATACAAAGTCAACAGATCT--------- t0303597 5
---------------------------------------------------------------------------------------GGTATACAAAGTCAACAGATCTT-------- t1136306 2
---------------------------------------------------------------------------------------GGTATACAAAGTCAACAGATCTTA------- t0385082 4
---------------------------------------------------------------------------------------GGTATACAAAGTCAACAGATCTTAC------ t0039418 27
----------------------------------------------------------------------------------------GTATACAAAGTCAACAGATC---------- t5481461 1
----------------------------------------------------------------------------------------GTATACAAAGTCAACAGATCTTAC------ t3453337 1
----------------------------------------------------------------------------------------GTATACAAAGTCAACAGATCTTACT----- t4085794 1
//
novel337
T37-m0477 scaffold80.0:102843:102960:- 118(nt) -29.20(kcal/mol)
GGAGCTTTAGGATCCTTTACTGTAGATTTTGTATTCATGGGCATTGGTCTTGTTGATGCTTTAGGGCAAACGACGATAGGTTGGAATGGTATACAAAGTCAACAGATCTTACTAAATA T37-m0477 364
(((.(.....).)))....((((.((((((((((((((.(((....((((((((..((((....))))))))).)))..)))...)))).)))))))))).)))).............
***************************************************************************************GGTATACAAAGTCAACAGATC********** T37-m0477-3p 364
---------------------------------------------------------------------------------------GGTATACAAAGTCAACAG------------- t0074699 11
---------------------------------------------------------------------------------------GGTATACAAAGTCAACAGA------------ t0028168 26
---------------------------------------------------------------------------------------GGTATACAAAGTCAACAGAT----------- t0032439 23
---------------------------------------------------------------------------------------GGTATACAAAGTCAACAGATC---------- t0002928 189
---------------------------------------------------------------------------------------GGTATACAAAGTCAACAGATCT--------- t0029189 25
---------------------------------------------------------------------------------------GGTATACAAAGTCAACAGATCTT-------- t0191664 5
---------------------------------------------------------------------------------------GGTATACAAAGTCAACAGATCTTA------- t0064671 12
---------------------------------------------------------------------------------------GGTATACAAAGTCAACAGATCTTAC------ t0012793 53
----------------------------------------------------------------------------------------GTATACAAAGTCAACAGATC---------- t0207065 5
----------------------------------------------------------------------------------------GTATACAAAGTCAACAGATCT--------- t1805854 1
----------------------------------------------------------------------------------------GTATACAAAGTCAACAGATCTT-------- t0992567 1
----------------------------------------------------------------------------------------GTATACAAAGTCAACAGATCTTAC------ t0166344 5
----------------------------------------------------------------------------------------GTATACAAAGTCAACAGATCTTACT----- t0104985 8
//
novel338
T24-m0443 scaffold80.0:872929:873062:- 134(nt) -68.30(kcal/mol)
TAATTTCTCAGAACCTTATCTTTCCAATCTAGAATAGTCACTACCTCCTCAACCTTTGGAAATTAATCTAGATTTGACTTATGATGAAGAGCCAGTGACTATTTTGGATTGGAAAGATAAGGTTTTGAGAAATT T24-m0443 16
.(((((((((((((((((((((((((((((((((((((((((..(((.(((...((((((......)))))).....(....).))).)))..)))))))))))))))))))))))))))))))))))))))))
******************************************************************************************************TTTGGATTGGAAAGATAAGGTT********** T24-m0443-3p 16
------------------------------------------------------------------------------------------------------TTTGGATTGGAAAGATAAGGTT---------- t0100234 12
------------------------------------------------------------------------------------------------------TTTGGATTGGAAAGATAAGGTTT--------- t2441914 1
-------------------------------------------------------------------------------------------------------TTGGATTGGAAAGATAAGGTT---------- t3704855 1
--------------------------------------------------------------------------------------------------------TGGATTGGAAAGATAAGGTTT--------- t4346790 1
--------------------------------------------------------------------------------------------------------TGGATTGGAAAGATAAGGTTTTGA------ t4816852 1
//
novel338
T37-m0478 scaffold80.0:872929:873062:- 134(nt) -68.30(kcal/mol)
TAATTTCTCAGAACCTTATCTTTCCAATCTAGAATAGTCACTACCTCCTCAACCTTTGGAAATTAATCTAGATTTGACTTATGATGAAGAGCCAGTGACTATTTTGGATTGGAAAGATAAGGTTTTGAGAAATT T37-m0478 29
.(((((((((((((((((((((((((((((((((((((((((..(((.(((...((((((......)))))).....(....).))).)))..)))))))))))))))))))))))))))))))))))))))))
******************************************************************************************************TTTGGATTGGAAAGATAAGGTT********** T37-m0478-3p 29
----------------------------------------------------------------------------------------------------ATTTTGGATTGGAAAGATAAGGT----------- t2904659 1
----------------------------------------------------------------------------------------------------ATTTTGGATTGGAAAGATAAGGTT---------- t0653835 2
------------------------------------------------------------------------------------------------------TTTGGATTGGAAAGATAAGGTT---------- t0039470 19
------------------------------------------------------------------------------------------------------TTTGGATTGGAAAGATAAGGTTT--------- t0357281 3
-------------------------------------------------------------------------------------------------------TTGGATTGGAAAGATAAGGTT---------- t0477273 2
-------------------------------------------------------------------------------------------------------TTGGATTGGAAAGATAAGGTTTTG------- t3425447 1
--------------------------------------------------------------------------------------------------------TGGATTGGAAAGATAAGGTTTT-------- t3423813 1
//
novel348
T24-m0454 scaffold848.0:130625:130809:+ 185(nt) -71.76(kcal/mol)
AGACTTTCTCCTCCGCCTCCTCCGTCGCCACACCCCAGGTTTTGGGAAGCTCCGATTGGTCGAAATCCGAACATAGGGCCACCGGTTCTTATCACGCCTTCTCGACCTACTGTGCTTCAAACTTCGGGGAAGGTGGGGGTGGGATGGGGCGGGTTTTTGGATAGGAGGGGAGGTGAAAAGAGTTA T24-m0454 35
.(((((((.(((((.(((((((((..(((.(.((((.(((..((..(((..(((..(((((...............))))).)))..)))..)).))).(((((.((((((...((((.......))))..))))))..))))).)))).))))...))))..)))))))))).))...))))).
*********************************************************************************************************************************************************TTTTTGGATAGGAGGGGAGGTG********** T24-m0454-3p 35
------------------------------------------------------------------------------------------------------------------------------------------------------GGGTTTTTGGATAGGAGGGGA-------------- t0779095 2
------------------------------------------------------------------------------------------------------------------------------------------------------GGGTTTTTGGATAGGAGGGGAG------------- t3284205 1
--------------------------------------------------------------------------------------------------------------------------------------------------------GTTTTTGGATAGGAGGGGAGGTGA--------- t2455719 1
---------------------------------------------------------------------------------------------------------------------------------------------------------TTTTTGGATAGGAGGGGAGGTG---------- t0074918 16
---------------------------------------------------------------------------------------------------------------------------------------------------------TTTTTGGATAGGAGGGGAGGTGA--------- t0454875 3
---------------------------------------------------------------------------------------------------------------------------------------------------------TTTTTGGATAGGAGGGGAGGTGAA-------- t1307995 1
----------------------------------------------------------------------------------------------------------------------------------------------------------TTTTGGATAGGAGGGGAGGTG---------- t0741051 2
----------------------------------------------------------------------------------------------------------------------------------------------------------TTTTGGATAGGAGGGGAGGTGA--------- t0246153 6
-----------------------------------------------------------------------------------------------------------------------------------------------------------TTTGGATAGGAGGGGAGGTGA--------- t0460085 3
//
novel348
T24-m0455 scaffold848.0:68056:68240:- 185(nt) -71.76(kcal/mol)
AGACTTTCTCCTCCGCCTCCTCCGTCGCCACACCCCAGGTTTTGGGAAGCTCCGATTGGTCGAAATCCGAACATAGGGCCACCGGTTCTTATCACGCCTTCTCGACCTACTGTGCTTCAAACTTCGGGGAAGGTGGGGGTGGGATGGGGCGGGTTTTTGGATAGGAGGGGAGGTGAAAAGAGTTA T24-m0455 35
.(((((((.(((((.(((((((((..(((.(.((((.(((..((..(((..(((..(((((...............))))).)))..)))..)).))).(((((.((((((...((((.......))))..))))))..))))).)))).))))...))))..)))))))))).))...))))).
*********************************************************************************************************************************************************TTTTTGGATAGGAGGGGAGGTG********** T24-m0455-3p 35
------------------------------------------------------------------------------------------------------------------------------------------------------GGGTTTTTGGATAGGAGGGGA-------------- t0779095 2
------------------------------------------------------------------------------------------------------------------------------------------------------GGGTTTTTGGATAGGAGGGGAG------------- t3284205 1
--------------------------------------------------------------------------------------------------------------------------------------------------------GTTTTTGGATAGGAGGGGAGGTGA--------- t2455719 1
---------------------------------------------------------------------------------------------------------------------------------------------------------TTTTTGGATAGGAGGGGAGGTG---------- t0074918 16
---------------------------------------------------------------------------------------------------------------------------------------------------------TTTTTGGATAGGAGGGGAGGTGA--------- t0454875 3
---------------------------------------------------------------------------------------------------------------------------------------------------------TTTTTGGATAGGAGGGGAGGTGAA-------- t1307995 1
----------------------------------------------------------------------------------------------------------------------------------------------------------TTTTGGATAGGAGGGGAGGTG---------- t0741051 2
----------------------------------------------------------------------------------------------------------------------------------------------------------TTTTGGATAGGAGGGGAGGTGA--------- t0246153 6
-----------------------------------------------------------------------------------------------------------------------------------------------------------TTTGGATAGGAGGGGAGGTGA--------- t0460085 3
//
novel363
T24-m0478 scaffold94.0:516128:516232:+ 105(nt) -52.80(kcal/mol)
TGTAAAGAAGGTGACAGAAGAGAGTGAGCACACGTGGTTCTTTTCTTGCATGAATCCATGTCGGAAGCTCTGTGTGTTCATTCTCTATCTGTCACCTACCATCCT T24-m0478 7
........((((((((((((((((((((((((((.(((....((((.(((((....))))).))))))).)))))))))))))))).))))))))))........
**********GTGACAGAAGAGAGTGAGCAC************************************************************************** T24-m0478-5p 7
----------GTGACAGAAGAGAGTGAGCAC-------------------------------------------------------------------------- t0202898 7
//
novel363
T37-m0240 scaffold3.0:1985648:1985754:+ 107(nt) -56.50(kcal/mol)
GTAAAGGACGGTGACAGAAGAGAGTGAGCACACATGGTATTTTCTTGCATGCTGGGTTCATGCTTGAAGCTTTGTGTGCTTACTCTCTATCTGTCACCCACCTCTCT T37-m0240 25
....(((..(((((((((((((((((((((((((.(((...(((..(((((.......)))))..)))))).)))))))))))))))).)))))))))..)))....
**********GTGACAGAAGAGAGTGAGCAC**************************************************************************** T37-m0240-5p 24
--------CGGTGACAGAAGAGAGTGAGC------------------------------------------------------------------------------ t0106792 8
--------CGGTGACAGAAGAGAGTGAGCA----------------------------------------------------------------------------- t0730536 2
---------GGTGACAGAAGAGAGTGAGCAC---------------------------------------------------------------------------- t2454353 1
----------GTGACAGAAGAGAGTGAGCAC---------------------------------------------------------------------------- t0060845 13
---------------AGAAGAGAGTGAGCACACATGGT--------------------------------------------------------------------- t3029851 1
//
novel363
T37-m0519 scaffold94.0:516128:516232:+ 105(nt) -52.80(kcal/mol)
TGTAAAGAAGGTGACAGAAGAGAGTGAGCACACGTGGTTCTTTTCTTGCATGAATCCATGTCGGAAGCTCTGTGTGTTCATTCTCTATCTGTCACCTACCATCCT T37-m0519 14
........((((((((((((((((((((((((((.(((....((((.(((((....))))).))))))).)))))))))))))))).))))))))))........
**********GTGACAGAAGAGAGTGAGCAC************************************************************************** T37-m0519-5p 14
---------GGTGACAGAAGAGAGTGAGCAC-------------------------------------------------------------------------- t2454353 1
----------GTGACAGAAGAGAGTGAGCAC-------------------------------------------------------------------------- t0060845 13
//
novel379
T37-m0014 scaffold101.0:744867:744996:+ 130(nt) -23.00(kcal/mol)
TAATTATGTTTCGTTTTTTTATTTATCTTTTCCAGCCAATTATGTCTTAAAAGAAAAACTTACATGATTATTTTTTGTTAAATTAGTTTTGTGATGGGAAGGCGATGAAGAAGAAAACATTTCTCGATTC T37-m0014 34
............((((((((.((((((((((((...........(((....))).....(((((.(((((.(((.....))).))))).)))))..)))))).)))))).))))))))............
***************************************************************************************************AGGCGATGAAGAAGAAAACAT********** T37-m0014-3p 34
---------------------------------------------------------------------------------------------------AGGCGATGAAGAAGAAAACA----------- t0113268 8
---------------------------------------------------------------------------------------------------AGGCGATGAAGAAGAAAACAT---------- t0075954 11
---------------------------------------------------------------------------------------------------AGGCGATGAAGAAGAAAACATT--------- t0382532 3
---------------------------------------------------------------------------------------------------AGGCGATGAAGAAGAAAACATTT-------- t0081760 10
---------------------------------------------------------------------------------------------------AGGCGATGAAGAAGAAAACATTTC------- t1272897 1
---------------------------------------------------------------------------------------------------AGGCGATGAAGAAGAAAACATTTCT------ t1559346 1
//
novel385
T37-m0027 scaffold112.0:305682:305818:- 137(nt) -44.80(kcal/mol)
ATTGAAAGGGTTGTTGAAGTAGCTGCCGACTCATTCACTCAAGCACTCAGTAGAGATTAAAGGAGTGTAAACGCAGACAATTTGCTACTGTGATTGTGTGAATGAAGCGGGAGATATTTTACATCCCTCTTGCTCTG T37-m0027 61
...((.((((.(((.((((((.((.(((..((((((((.(((...(.(((((((((((....(.((....)).)....))))).)))))).).))).))))))))..))).)).))))))))).)))).))......
********************AGCTGCCGACTCATTCACTCA************************************************************************************************ T37-m0027-5p 11
************************************************************************************************TGTGAATGAAGCGGGAGATAT******************** T37-m0027-3p 48
----------TTGTTGAAGTAGCTGCCGACTC--------------------------------------------------------------------------------------------------------- t3085308 1
--------------------AGCTGCCGACTCATTCACTCA------------------------------------------------------------------------------------------------ t0077407 11
--------------------------------------------------------------------------------------ACTGTGATTGTGTGAATGAAGCGG--------------------------- t1684517 1
------------------------------------------------------------------------------------------------TGTGAATGAAGCGGGAGATAT-------------------- t0014646 47
------------------------------------------------------------------------------------------------TGTGAATGAAGCGGGAGATATT------------------- t2466843 1
//
novel393
T37-m0044 scaffold12.0:1089501:1089786:- 286(nt) -119.40(kcal/mol)
GTTTGGTACGCATGATTGGATTGGAATGGAGAACACTCGAATTTGAAGGTATACTGATGGTGGAAGTGAATGGTTTTTCATCCCGAGGGGATTAGAAATGGATTAGCTATGAAGTATATTCATCCCATCTAATTCTACCATTTTAAGGAGGAATGGAATGGATAAGTTTTCTTCTTAAGTAATCCATCTTCTATCCTCGAAGCGGTCATGATTTTATCATTTCTCCCGTCAACATACCTTTAATTTAGTAGGTTATCCATTCCAATCCAATCAGGTGCACCAAATG T37-m0044 39
(((((((.(((.((((((((((((((((((.(((.(((....((((((((((..((((((..(((((((.(((....((((.(((.((((((.((((((((((((..((.((((...(((.((((..((((.((((.((.......)))))).))))..)))).)))...)))).))..)))))))).))))))))))....)))..))))..))))))))))..))))))..))))))))))....).))))).)))))))))))))))))).))).))))))).
**********CATGATTGGATTGGAATGGAG*************************************************************************************************************************************************************************************************************************************************************** T37-m0044-5p 38
-TTTGGTACGCATGATTGGATTG----------------------------------------------------------------------------------------------------------------------------------------------------------------------------------------------------------------------------------------
----------CATGATTGGATTGGAATGGA---------------------------------------------------------------------------------------------------------------------------------------------------------------------------------------------------------------------------------
----------CATGATTGGATTGGAATGGAG--------------------------------------------------------------------------------------------------------------------------------------------------------------------------------------------------------------------------------
----------CATGATTGGATTGGAATGGAGA-------------------------------------------------------------------------------------------------------------------------------------------------------------------------------------------------------------------------------
//
novel393
T37-m0045 scaffold12.0:1098053:1098339:- 287(nt) -122.90(kcal/mol)
GTTTGGTACGCATGATTGGATTGGAATGGAGAACACTTGAATTTCAAGGTATACTGAAGGTGGAAGTTGGATGGTTTTTCATTTGGAGGGGATTAGAAGTGGATTAGCTATGAAGTAAATTCATCCCATCTAATCCTACCATTTTAAGGAGGATTGGACTGGATAAGTTTTCTTCGTAAGTAATCCATCTTCTATCCTCGAAGCGGTCATGATTTTATCATTTCTCCCGTCAACATACCTTTAATTTAGTAGGTTATCCATTCCAATCCAATCAAGTGCACCAAATG T37-m0045 39
(((((((.(((.((((((((((((((((((.(((..(((((((..(((((((..(((.((..(((((..(((((....((((.(.(.((((((.((((((((((((..(((((((.(((((.((((..(((((((((.((.......)))))))))))..)))).))))).)))))))..))))))).)))))))))))....).)..))))..))))))))))..)).)))..))))))).)))))))...))).)))))))))))))))))).))).))))))).
**********CATGATTGGATTGGAATGGAG**************************************************************************************************************************************************************************************************************************************************************** T37-m0045-5p 38
-TTTGGTACGCATGATTGGATTG----------------------------------------------------------------------------------------------------------------------------------------------------------------------------------------------------------------------------------------
----------CATGATTGGATTGGAATGGA---------------------------------------------------------------------------------------------------------------------------------------------------------------------------------------------------------------------------------
----------CATGATTGGATTGGAATGGAG--------------------------------------------------------------------------------------------------------------------------------------------------------------------------------------------------------------------------------
----------CATGATTGGATTGGAATGGAGA-------------------------------------------------------------------------------------------------------------------------------------------------------------------------------------------------------------------------------
//
novel395
T37-m0049 scaffold1216.0:84252:84457:+ 206(nt) -67.10(kcal/mol)
TCTCTTAATCTTCACTTGAAGATCGTTCCTACAAAAAATCATTCGAATCAGATATTGTTGAGTATGTATGAAATCAATAAACAGTTCATCATGAACATGCAATTTGGTACTGACATTGTTGATTTATTTGATACATTGGATGATTAAACAATATCCGATTTAAATGATTTTTAGTACAAATGATCTTCAAATGAAAACTAAGAGAT T37-m0049 49
(((((((.(.((((.((((((((((((..(((.((((((((((..((((.(((((((((.(((((((((.((((((((((.(((((((...((......))...))).))))...)))))))))).....))))))......))).))))))))).))))..)))))))))).)))..)))))))))))).)))).).))))))).
**********TTCACTTGAAGATCGTTCCTA******************************************************************************************************************************************************************************* T37-m0049-5p 48
--------TCTTCACTTGAAGATCGTTCCTAC------------------------------------------------------------------------------------------------------------------------------------------------------------------------------ t2966984 1
---------CTTCACTTGAAGATCGTTCCTA------------------------------------------------------------------------------------------------------------------------------------------------------------------------------- t0387218 3
---------CTTCACTTGAAGATCGTTCCTAC------------------------------------------------------------------------------------------------------------------------------------------------------------------------------ t2820620 1
---------CTTCACTTGAAGATCGTTCCTACA----------------------------------------------------------------------------------------------------------------------------------------------------------------------------- t0260396 4
----------TTCACTTGAAGATCGTTCCTA------------------------------------------------------------------------------------------------------------------------------------------------------------------------------- t0018779 38
-------------ACTTGAAGATCGTTCCTACAAAA-------------------------------------------------------------------------------------------------------------------------------------------------------------------------- t3449787 1
----------------TGAAGATCGTTCCTACAAAAAATC---------------------------------------------------------------------------------------------------------------------------------------------------------------------- t1912781 1
//
novel395
T37-m0459 scaffold731.0:205272:205477:+ 206(nt) -67.10(kcal/mol)
TCTCTTAATCTTCACTTGAAGATCGTTCCTACAAAAAATCATTCGAATCAGATATTGTTGAGTATGTATGAAATCAATAAACAGTTCATCATGAACATGCAATTTGGTACTGACATTGTTGATTTATTTGATACATTGGATGATTAAACAATATCCGATTTAAATGATTTTTAGTACAAATGATCTTCAAATGAAAACTAAGAGAT T37-m0459 49
(((((((.(.((((.((((((((((((..(((.((((((((((..((((.(((((((((.(((((((((.((((((((((.(((((((...((......))...))).))))...)))))))))).....))))))......))).))))))))).))))..)))))))))).)))..)))))))))))).)))).).))))))).
**********TTCACTTGAAGATCGTTCCTA******************************************************************************************************************************************************************************* T37-m0459-5p 48
--------TCTTCACTTGAAGATCGTTCCTAC------------------------------------------------------------------------------------------------------------------------------------------------------------------------------ t2966984 1
---------CTTCACTTGAAGATCGTTCCTA------------------------------------------------------------------------------------------------------------------------------------------------------------------------------- t0387218 3
---------CTTCACTTGAAGATCGTTCCTAC------------------------------------------------------------------------------------------------------------------------------------------------------------------------------ t2820620 1
---------CTTCACTTGAAGATCGTTCCTACA----------------------------------------------------------------------------------------------------------------------------------------------------------------------------- t0260396 4
----------TTCACTTGAAGATCGTTCCTA------------------------------------------------------------------------------------------------------------------------------------------------------------------------------- t0018779 38
-------------ACTTGAAGATCGTTCCTACAAAA-------------------------------------------------------------------------------------------------------------------------------------------------------------------------- t3449787 1
----------------TGAAGATCGTTCCTACAAAAAATC---------------------------------------------------------------------------------------------------------------------------------------------------------------------- t1912781 1
//
novel395
T37-m0460 scaffold731.0:81600:81805:- 206(nt) -67.10(kcal/mol)
TCTCTTAATCTTCACTTGAAGATCGTTCCTACAAAAAATCATTCGAATCAGATATTGTTGAGTATGTATGAAATCAATAAACAGTTCATCATGAACATGCAATTTGGTACTGACATTGTTGATTTATTTGATACATTGGATGATTAAACAATATCCGATTTAAATGATTTTTAGTACAAATGATCTTCAAATGAAAACTAAGAGAT T37-m0460 49
(((((((.(.((((.((((((((((((..(((.((((((((((..((((.(((((((((.(((((((((.((((((((((.(((((((...((......))...))).))))...)))))))))).....))))))......))).))))))))).))))..)))))))))).)))..)))))))))))).)))).).))))))).
**********TTCACTTGAAGATCGTTCCTA******************************************************************************************************************************************************************************* T37-m0460-5p 48
--------TCTTCACTTGAAGATCGTTCCTAC------------------------------------------------------------------------------------------------------------------------------------------------------------------------------ t2966984 1
---------CTTCACTTGAAGATCGTTCCTA------------------------------------------------------------------------------------------------------------------------------------------------------------------------------- t0387218 3
---------CTTCACTTGAAGATCGTTCCTAC------------------------------------------------------------------------------------------------------------------------------------------------------------------------------ t2820620 1
---------CTTCACTTGAAGATCGTTCCTACA----------------------------------------------------------------------------------------------------------------------------------------------------------------------------- t0260396 4
----------TTCACTTGAAGATCGTTCCTA------------------------------------------------------------------------------------------------------------------------------------------------------------------------------- t0018779 38
-------------ACTTGAAGATCGTTCCTACAAAA-------------------------------------------------------------------------------------------------------------------------------------------------------------------------- t3449787 1
----------------TGAAGATCGTTCCTACAAAAAATC---------------------------------------------------------------------------------------------------------------------------------------------------------------------- t1912781 1
//
novel412
T37-m0072 scaffold137.0:397576:397821:+ 246(nt) -47.90(kcal/mol)
ATTTCATTGCACACCGTCGATTTTACAACAATGAACAAATTTTCAGATTACATATGCAAAAAAATTCTTTAGTAGGCCAAAAATCAATTGAATCTTGATAACCCTTTCTTTTTCTTTCTAAAAGCAACGAAACGAAGGGTTCATCACCGAATCAGAATCTTGTTCATAATTGAAATGGTGGGGTCAGGGTTTGTTGACAATTAAAACGTGTTCGTTCATTGTACATCGTGCGGTCAAATTTTGTCA T37-m0072 87
............(((((((((..(((((.((((((((..((((...........(((.(((......))).))).........(((((.((((((((((((((((((.((((.(((.....)))....)))).))))))))..((((((..(((((((...)))).....)))..)))))).))))))))))))))).....))))..))))))))..))))).)))).)))))............
*********************************************************************************************************************************************************************************************************************GTTCATTGTACATCGTGCGGTCA********** T37-m0072-3p 84
-------------------------------------------------------------------------------------------------------------------------------------------------------------------------------------------------------------ACGTGTTCGTTCATTGTACATCGT----------------- t3577302
--------------------------------------------------------------------------------------------------------------------------------------------------------------------------------------------------------------CGTGTTCGTTCATTGTACATCGTG---------------- t3093887
------------------------------------------------------------------------------------------------------------------------------------------------------------------------------------------------------------------TTCGTTCATTGTACATCGTGCGG------------- t2863971
-------------------------------------------------------------------------------------------------------------------------------------------------------------------------------------------------------------------TCGTTCATTGTACATCGTGCGG------------- t1089365
-------------------------------------------------------------------------------------------------------------------------------------------------------------------------------------------------------------------TCGTTCATTGTACATCGTGCGGT------------ t0733832
-------------------------------------------------------------------------------------------------------------------------------------------------------------------------------------------------------------------TCGTTCATTGTACATCGTGCGGTC----------- t0054110
--------------------------------------------------------------------------------------------------------------------------------------------------------------------------------------------------------------------CGTTCATTGTACATCGTGCGGTC----------- t0498114
--------------------------------------------------------------------------------------------------------------------------------------------------------------------------------------------------------------------CGTTCATTGTACATCGTGCGGTCA---------- t0414617
---------------------------------------------------------------------------------------------------------------------------------------------------------------------------------------------------------------------GTTCATTGTACATCGTGCGGT------------ t0465120
---------------------------------------------------------------------------------------------------------------------------------------------------------------------------------------------------------------------GTTCATTGTACATCGTGCGGTCA---------- t0016373
---------------------------------------------------------------------------------------------------------------------------------------------------------------------------------------------------------------------GTTCATTGTACATCGTGCGGTCAA--------- t1485502
[truncated: 375,377 more chars]
